# Supplementary material for: Pediatric patients at risk for fever in chemotherapy-induced neutropenia in Bern, Switzerland, 1993-2012
Source: Sci Data. 2018 Mar 13;5:180038. doi: 10.1038/sdata.2018.38 (PMC5849221; doi:10.1038/sdata.2018.38)
Supplement: Supplementary file 1 [file sdata201838-isa1.zip]

Archive with 3 entries (3 files):
- i_Investigation.txt
- s_study_Ammann.txt
- a_assay_Ammann.txt
