# Supplementary material for: Pediatric patients at risk for fever in chemotherapy-induced neutropenia in Bern, Switzerland, 1993-2012
Source: Sci Data. 2018 Mar 13;5:180038. doi: 10.1038/sdata.2018.38 (PMC5849221; doi:10.1038/sdata.2018.38)
Supplement: Supplementary file 1 [file sdata201838-isa1.zip › i_Investigation.txt]

# Investigation File generated for Scientific Data with Investigation File Authoring Tool version 0.1.0 on 12/02/2018 - This metadata file is CC0
ONTOLOGY SOURCE REFERENCE
Term Source Name	OMIT	NCBITAXON	PATO	UBERON	ERO	OBI
Term Source File	http://data.bioontology.org/ontologies/OMIT	http://data.bioontology.org/ontologies/NCBITAXON	http://data.bioontology.org/ontologies/PATO	http://data.bioontology.org/ontologies/UBERON	http://data.bioontology.org/ontologies/ERO	http://data.bioontology.org/ontologies/OBI
Term Source Version	OBO 4.0-12122013-2338	2016AB	unknown	releases/2014-06-15	2013-08-02	2014-08-18
Term Source Description	Ontology for MicroRNA Target	National Center for Biotechnology Information (NCBI) Organismal Classification	Phenotypic Quality Ontology	Uber Anatomy Ontology	Eagle-I Research Resource Ontology	Ontology for Biomedical Investigations
INVESTIGATION
Investigation Identifier
Investigation Title
Investigation Description
Investigation Submission Date
Investigation Public Release Date
INVESTIGATION PUBLICATIONS
Investigation PubMed ID
Investigation Publication DOI
Investigation Publication Author List
Investigation Publication Title
Investigation Publication Status
Investigation Publication Status Term Accession Number
Investigation Publication Status Term Source REF
INVESTIGATION CONTACTS
Investigation Person Last Name
Investigation Person Mid Initials
Investigation Person First Name
Investigation Person Address
Investigation Person Phone
Investigation Person Fax
Investigation Person Email
Investigation Person Affiliation
Investigation Person Roles
Investigation Person Roles Term Accession Number
Investigation Person Roles Term Source REF
STUDY
Study Identifier	10.1038/sdata.2018.38
Study Title	Pediatric patients at risk for fever in chemotherapy-induced neutropenia in Bern, Switzerland, 1993-2012
Study Submission Date	03/10/2017
Study Public Release Date	13/03/2018
Study Description	http://www.nature.com/articles/sdata201838#abstract
Study File Name	s_study_Ammann.txt
Comment[Subject Keywords]	///;///;//
Comment[Manuscript Licence]	CC BY-4.0
Comment[Experimental Metadata Licence]	CC0
Comment[Supplementary Information File Name]	
Comment[Supplementary Information File Type]	x-zip-compressed
Comment[Supplementary Information File URL]	http://www.nature.com/articles/sdata201838#supplementary-information
Comment[Data Repository]	figshare
Comment[Data Record Accession]	doi:10.6084/m9.figshare.4765216.v5
Comment[Data Record URI]	https://doi.org/10.6084/m9.figshare.4765216.v5
STUDY DESIGN DESCRIPTORS
Study Design Type	data integration objective	observation design
Study Design Type Term Accession Number	ERO:0100092	OBI:0300311
Study Design Type Term Source REF	ERO	OBI
STUDY PUBLICATIONS
Study PubMed ID
Study Publication DOI
Study Publication Author List
Study Publication Title
Study Publication Status
Study Publication Status Term Accession Number
Study Publication Status Term Source REF
STUDY FACTORS
Study Factor Name
Study Factor Type
Study Factor Type Term Accession Number
Study Factor Type Term Source REF
STUDY ASSAYS
Study Assay Measurement Type	clinical history
Study Assay Measurement Type Term Accession Number	OGMS:0000015
Study Assay Measurement Type Term Source REF	OBI
Study Assay Technology Type	medical data
Study Assay Technology Type Term Accession Number	ERO:0100377
Study Assay Technology Type Term Source REF	ERO
Study Assay Technology Platform	""
Study Assay File Name	a_assay_Ammann.txt
STUDY PROTOCOLS
Study Protocol Name	Patients and their clinical management	Data collection	Observation periods	Fever in neutropenia	Data classification
Study Protocol Type	selection	information acquisition	data transformation	data transformation	data transformation
Study Protocol Type Term Accession Number	OBI:0001928	OBI:0600013	OBI:0200000	OBI:0200000	OBI:0200000
Study Protocol Type Term Source REF	OBI	OBI	OBI	ERO	ERO
Study Protocol Description					
Study Protocol URI	""	""	""	""	""
Study Protocol Version					
Study Protocol Parameters Name	""	""	""	""	""
Study Protocol Parameters Name Term Accession Number	""	""	""	""	""
Study Protocol Parameters Name Term Source REF	""	""	""	""	""
Study Protocol Components Name	""	""	""	""	""
Study Protocol Components Type	""	""	""	""	""
Study Protocol Components Type Term Accession Number	""	""	""	""	""
Study Protocol Components Type Term Source REF	""	""	""	""	""
STUDY CONTACTS
Study Person Last Name	von Allmen	Zermatten	Leibundgut	Agyeman	Ammann
Study Person First Name	Annina N.	Maxime G.	Kurt	Philipp	Roland A.
Study Person Mid Initials					
Study Person Email	""	""	""	""	roland.ammann@insel.ch
Study Person Phone					
Study Person Fax					
Study Person Address					
Study Person Affiliation	Department of Pediatrics, Inselspital, Bern University Hospital, University of Bern, CH-3010 Bern, Switzerland	Department of Pediatrics, Inselspital, Bern University Hospital, University of Bern, CH-3010 Bern, Switzerland	Department of Pediatrics, Inselspital, Bern University Hospital, University of Bern, CH-3010 Bern, Switzerland	Department of Pediatrics, Inselspital, Bern University Hospital, University of Bern, CH-3010 Bern, Switzerland	Department of Pediatrics, Inselspital, Bern University Hospital, University of Bern, CH-3010 Bern, Switzerland
Study Person Roles					
Study Person Roles Term Accession Number					
Study Person Roles Term Source REF					
Comment[Study Person ORCID]					
Comment[Funder]					
Comment[FundRef ID]					
Comment[Funder Term Source REF]					
Comment[Grant Identifier]					
