# Supplementary material for: Pediatric patients at risk for fever in chemotherapy-induced neutropenia in Bern, Switzerland, 1993-2012
Source: Sci Data. 2018 Mar 13;5:180038. doi: 10.1038/sdata.2018.38 (PMC5849221; doi:10.1038/sdata.2018.38)
Supplement: Supplementary file 1 [file sdata201838-isa1.zip › s_study_Ammann.txt]

Source Name	Material Type	Term Source REF	Term Accession Number	Characteristics[organism]	Term Source REF	Term Accession Number	Characteristics[sex]	Term Source REF	Term Accession Number	Characteristics[development stage]	Term Source REF	Term Accession Number	Protocol REF	Sample Name
University of Bern pediatric cancer patient	Hospital Records	OMIT	OMIT:0007894	Homo sapiens	NCBITAXON	NCBITaxon:9606	male	PATO	PATO:0000384	sexually immature stage	UBERON	UBERON:0000112	Patients and their clinical management	id_1
University of Bern pediatric cancer patient	Hospital Records	OMIT	OMIT:0007894	Homo sapiens	NCBITAXON	NCBITaxon:9606	female	PATO	PATO:0000383	sexually immature stage	UBERON	UBERON:0000112	Patients and their clinical management	id_10
University of Bern pediatric cancer patient	Hospital Records	OMIT	OMIT:0007894	Homo sapiens	NCBITAXON	NCBITaxon:9606	female	PATO	PATO:0000383	sexually immature stage	UBERON	UBERON:0000112	Patients and their clinical management	id_100
University of Bern pediatric cancer patient	Hospital Records	OMIT	OMIT:0007894	Homo sapiens	NCBITAXON	NCBITaxon:9606	male	PATO	PATO:0000384	sexually immature stage	UBERON	UBERON:0000112	Patients and their clinical management	id_101
University of Bern pediatric cancer patient	Hospital Records	OMIT	OMIT:0007894	Homo sapiens	NCBITAXON	NCBITaxon:9606	male	PATO	PATO:0000384	sexually immature stage	UBERON	UBERON:0000112	Patients and their clinical management	id_102
University of Bern pediatric cancer patient	Hospital Records	OMIT	OMIT:0007894	Homo sapiens	NCBITAXON	NCBITaxon:9606	male	PATO	PATO:0000384	sexually immature stage	UBERON	UBERON:0000112	Patients and their clinical management	id_103
University of Bern pediatric cancer patient	Hospital Records	OMIT	OMIT:0007894	Homo sapiens	NCBITAXON	NCBITaxon:9606	female	PATO	PATO:0000383	sexually immature stage	UBERON	UBERON:0000112	Patients and their clinical management	id_104
University of Bern pediatric cancer patient	Hospital Records	OMIT	OMIT:0007894	Homo sapiens	NCBITAXON	NCBITaxon:9606	female	PATO	PATO:0000383	sexually immature stage	UBERON	UBERON:0000112	Patients and their clinical management	id_105
University of Bern pediatric cancer patient	Hospital Records	OMIT	OMIT:0007894	Homo sapiens	NCBITAXON	NCBITaxon:9606	male	PATO	PATO:0000384	sexually immature stage	UBERON	UBERON:0000112	Patients and their clinical management	id_106
University of Bern pediatric cancer patient	Hospital Records	OMIT	OMIT:0007894	Homo sapiens	NCBITAXON	NCBITaxon:9606	male	PATO	PATO:0000384	sexually immature stage	UBERON	UBERON:0000112	Patients and their clinical management	id_107
University of Bern pediatric cancer patient	Hospital Records	OMIT	OMIT:0007894	Homo sapiens	NCBITAXON	NCBITaxon:9606	male	PATO	PATO:0000384	sexually immature stage	UBERON	UBERON:0000112	Patients and their clinical management	id_108
University of Bern pediatric cancer patient	Hospital Records	OMIT	OMIT:0007894	Homo sapiens	NCBITAXON	NCBITaxon:9606	male	PATO	PATO:0000384	sexually immature stage	UBERON	UBERON:0000112	Patients and their clinical management	id_109
University of Bern pediatric cancer patient	Hospital Records	OMIT	OMIT:0007894	Homo sapiens	NCBITAXON	NCBITaxon:9606	male	PATO	PATO:0000384	sexually immature stage	UBERON	UBERON:0000112	Patients and their clinical management	id_11
University of Bern pediatric cancer patient	Hospital Records	OMIT	OMIT:0007894	Homo sapiens	NCBITAXON	NCBITaxon:9606	male	PATO	PATO:0000384	sexually immature stage	UBERON	UBERON:0000112	Patients and their clinical management	id_110
University of Bern pediatric cancer patient	Hospital Records	OMIT	OMIT:0007894	Homo sapiens	NCBITAXON	NCBITaxon:9606	female	PATO	PATO:0000383	sexually immature stage	UBERON	UBERON:0000112	Patients and their clinical management	id_111
University of Bern pediatric cancer patient	Hospital Records	OMIT	OMIT:0007894	Homo sapiens	NCBITAXON	NCBITaxon:9606	male	PATO	PATO:0000384	sexually immature stage	UBERON	UBERON:0000112	Patients and their clinical management	id_112
University of Bern pediatric cancer patient	Hospital Records	OMIT	OMIT:0007894	Homo sapiens	NCBITAXON	NCBITaxon:9606	female	PATO	PATO:0000383	sexually immature stage	UBERON	UBERON:0000112	Patients and their clinical management	id_113
University of Bern pediatric cancer patient	Hospital Records	OMIT	OMIT:0007894	Homo sapiens	NCBITAXON	NCBITaxon:9606	male	PATO	PATO:0000384	sexually immature stage	UBERON	UBERON:0000112	Patients and their clinical management	id_114
University of Bern pediatric cancer patient	Hospital Records	OMIT	OMIT:0007894	Homo sapiens	NCBITAXON	NCBITaxon:9606	male	PATO	PATO:0000384	sexually immature stage	UBERON	UBERON:0000112	Patients and their clinical management	id_115
University of Bern pediatric cancer patient	Hospital Records	OMIT	OMIT:0007894	Homo sapiens	NCBITAXON	NCBITaxon:9606	male	PATO	PATO:0000384	sexually immature stage	UBERON	UBERON:0000112	Patients and their clinical management	id_116
University of Bern pediatric cancer patient	Hospital Records	OMIT	OMIT:0007894	Homo sapiens	NCBITAXON	NCBITaxon:9606	male	PATO	PATO:0000384	sexually immature stage	UBERON	UBERON:0000112	Patients and their clinical management	id_117
University of Bern pediatric cancer patient	Hospital Records	OMIT	OMIT:0007894	Homo sapiens	NCBITAXON	NCBITaxon:9606	male	PATO	PATO:0000384	sexually immature stage	UBERON	UBERON:0000112	Patients and their clinical management	id_118
University of Bern pediatric cancer patient	Hospital Records	OMIT	OMIT:0007894	Homo sapiens	NCBITAXON	NCBITaxon:9606	female	PATO	PATO:0000383	sexually immature stage	UBERON	UBERON:0000112	Patients and their clinical management	id_119
University of Bern pediatric cancer patient	Hospital Records	OMIT	OMIT:0007894	Homo sapiens	NCBITAXON	NCBITaxon:9606	male	PATO	PATO:0000384	sexually immature stage	UBERON	UBERON:0000112	Patients and their clinical management	id_12
University of Bern pediatric cancer patient	Hospital Records	OMIT	OMIT:0007894	Homo sapiens	NCBITAXON	NCBITaxon:9606	female	PATO	PATO:0000383	sexually immature stage	UBERON	UBERON:0000112	Patients and their clinical management	id_120
University of Bern pediatric cancer patient	Hospital Records	OMIT	OMIT:0007894	Homo sapiens	NCBITAXON	NCBITaxon:9606	female	PATO	PATO:0000383	sexually immature stage	UBERON	UBERON:0000112	Patients and their clinical management	id_121
University of Bern pediatric cancer patient	Hospital Records	OMIT	OMIT:0007894	Homo sapiens	NCBITAXON	NCBITaxon:9606	male	PATO	PATO:0000384	sexually immature stage	UBERON	UBERON:0000112	Patients and their clinical management	id_122
University of Bern pediatric cancer patient	Hospital Records	OMIT	OMIT:0007894	Homo sapiens	NCBITAXON	NCBITaxon:9606	female	PATO	PATO:0000383	sexually immature stage	UBERON	UBERON:0000112	Patients and their clinical management	id_123
University of Bern pediatric cancer patient	Hospital Records	OMIT	OMIT:0007894	Homo sapiens	NCBITAXON	NCBITaxon:9606	male	PATO	PATO:0000384	sexually immature stage	UBERON	UBERON:0000112	Patients and their clinical management	id_124
University of Bern pediatric cancer patient	Hospital Records	OMIT	OMIT:0007894	Homo sapiens	NCBITAXON	NCBITaxon:9606	female	PATO	PATO:0000383	sexually immature stage	UBERON	UBERON:0000112	Patients and their clinical management	id_125
University of Bern pediatric cancer patient	Hospital Records	OMIT	OMIT:0007894	Homo sapiens	NCBITAXON	NCBITaxon:9606	female	PATO	PATO:0000383	sexually immature stage	UBERON	UBERON:0000112	Patients and their clinical management	id_126
University of Bern pediatric cancer patient	Hospital Records	OMIT	OMIT:0007894	Homo sapiens	NCBITAXON	NCBITaxon:9606	female	PATO	PATO:0000383	sexually immature stage	UBERON	UBERON:0000112	Patients and their clinical management	id_127
University of Bern pediatric cancer patient	Hospital Records	OMIT	OMIT:0007894	Homo sapiens	NCBITAXON	NCBITaxon:9606	female	PATO	PATO:0000383	sexually immature stage	UBERON	UBERON:0000112	Patients and their clinical management	id_128
University of Bern pediatric cancer patient	Hospital Records	OMIT	OMIT:0007894	Homo sapiens	NCBITAXON	NCBITaxon:9606	female	PATO	PATO:0000383	sexually immature stage	UBERON	UBERON:0000112	Patients and their clinical management	id_129
University of Bern pediatric cancer patient	Hospital Records	OMIT	OMIT:0007894	Homo sapiens	NCBITAXON	NCBITaxon:9606	female	PATO	PATO:0000383	sexually immature stage	UBERON	UBERON:0000112	Patients and their clinical management	id_13
University of Bern pediatric cancer patient	Hospital Records	OMIT	OMIT:0007894	Homo sapiens	NCBITAXON	NCBITaxon:9606	male	PATO	PATO:0000384	sexually immature stage	UBERON	UBERON:0000112	Patients and their clinical management	id_130
University of Bern pediatric cancer patient	Hospital Records	OMIT	OMIT:0007894	Homo sapiens	NCBITAXON	NCBITaxon:9606	female	PATO	PATO:0000383	sexually immature stage	UBERON	UBERON:0000112	Patients and their clinical management	id_131
University of Bern pediatric cancer patient	Hospital Records	OMIT	OMIT:0007894	Homo sapiens	NCBITAXON	NCBITaxon:9606	male	PATO	PATO:0000384	sexually immature stage	UBERON	UBERON:0000112	Patients and their clinical management	id_132
University of Bern pediatric cancer patient	Hospital Records	OMIT	OMIT:0007894	Homo sapiens	NCBITAXON	NCBITaxon:9606	female	PATO	PATO:0000383	sexually immature stage	UBERON	UBERON:0000112	Patients and their clinical management	id_133
University of Bern pediatric cancer patient	Hospital Records	OMIT	OMIT:0007894	Homo sapiens	NCBITAXON	NCBITaxon:9606	female	PATO	PATO:0000383	sexually immature stage	UBERON	UBERON:0000112	Patients and their clinical management	id_134
University of Bern pediatric cancer patient	Hospital Records	OMIT	OMIT:0007894	Homo sapiens	NCBITAXON	NCBITaxon:9606	male	PATO	PATO:0000384	sexually immature stage	UBERON	UBERON:0000112	Patients and their clinical management	id_135
University of Bern pediatric cancer patient	Hospital Records	OMIT	OMIT:0007894	Homo sapiens	NCBITAXON	NCBITaxon:9606	male	PATO	PATO:0000384	sexually immature stage	UBERON	UBERON:0000112	Patients and their clinical management	id_136
University of Bern pediatric cancer patient	Hospital Records	OMIT	OMIT:0007894	Homo sapiens	NCBITAXON	NCBITaxon:9606	male	PATO	PATO:0000384	sexually immature stage	UBERON	UBERON:0000112	Patients and their clinical management	id_137
University of Bern pediatric cancer patient	Hospital Records	OMIT	OMIT:0007894	Homo sapiens	NCBITAXON	NCBITaxon:9606	female	PATO	PATO:0000383	sexually immature stage	UBERON	UBERON:0000112	Patients and their clinical management	id_138
University of Bern pediatric cancer patient	Hospital Records	OMIT	OMIT:0007894	Homo sapiens	NCBITAXON	NCBITaxon:9606	male	PATO	PATO:0000384	sexually immature stage	UBERON	UBERON:0000112	Patients and their clinical management	id_139
University of Bern pediatric cancer patient	Hospital Records	OMIT	OMIT:0007894	Homo sapiens	NCBITAXON	NCBITaxon:9606	male	PATO	PATO:0000384	sexually immature stage	UBERON	UBERON:0000112	Patients and their clinical management	id_14
University of Bern pediatric cancer patient	Hospital Records	OMIT	OMIT:0007894	Homo sapiens	NCBITAXON	NCBITaxon:9606	male	PATO	PATO:0000384	sexually immature stage	UBERON	UBERON:0000112	Patients and their clinical management	id_140
University of Bern pediatric cancer patient	Hospital Records	OMIT	OMIT:0007894	Homo sapiens	NCBITAXON	NCBITaxon:9606	female	PATO	PATO:0000383	sexually immature stage	UBERON	UBERON:0000112	Patients and their clinical management	id_141
University of Bern pediatric cancer patient	Hospital Records	OMIT	OMIT:0007894	Homo sapiens	NCBITAXON	NCBITaxon:9606	female	PATO	PATO:0000383	sexually immature stage	UBERON	UBERON:0000112	Patients and their clinical management	id_142
University of Bern pediatric cancer patient	Hospital Records	OMIT	OMIT:0007894	Homo sapiens	NCBITAXON	NCBITaxon:9606	female	PATO	PATO:0000383	sexually immature stage	UBERON	UBERON:0000112	Patients and their clinical management	id_143
University of Bern pediatric cancer patient	Hospital Records	OMIT	OMIT:0007894	Homo sapiens	NCBITAXON	NCBITaxon:9606	female	PATO	PATO:0000383	sexually immature stage	UBERON	UBERON:0000112	Patients and their clinical management	id_144
University of Bern pediatric cancer patient	Hospital Records	OMIT	OMIT:0007894	Homo sapiens	NCBITAXON	NCBITaxon:9606	male	PATO	PATO:0000384	sexually immature stage	UBERON	UBERON:0000112	Patients and their clinical management	id_145
University of Bern pediatric cancer patient	Hospital Records	OMIT	OMIT:0007894	Homo sapiens	NCBITAXON	NCBITaxon:9606	male	PATO	PATO:0000384	sexually immature stage	UBERON	UBERON:0000112	Patients and their clinical management	id_146
University of Bern pediatric cancer patient	Hospital Records	OMIT	OMIT:0007894	Homo sapiens	NCBITAXON	NCBITaxon:9606	male	PATO	PATO:0000384	sexually immature stage	UBERON	UBERON:0000112	Patients and their clinical management	id_147
University of Bern pediatric cancer patient	Hospital Records	OMIT	OMIT:0007894	Homo sapiens	NCBITAXON	NCBITaxon:9606	male	PATO	PATO:0000384	sexually immature stage	UBERON	UBERON:0000112	Patients and their clinical management	id_148
University of Bern pediatric cancer patient	Hospital Records	OMIT	OMIT:0007894	Homo sapiens	NCBITAXON	NCBITaxon:9606	female	PATO	PATO:0000383	sexually immature stage	UBERON	UBERON:0000112	Patients and their clinical management	id_149
University of Bern pediatric cancer patient	Hospital Records	OMIT	OMIT:0007894	Homo sapiens	NCBITAXON	NCBITaxon:9606	male	PATO	PATO:0000384	sexually immature stage	UBERON	UBERON:0000112	Patients and their clinical management	id_15
University of Bern pediatric cancer patient	Hospital Records	OMIT	OMIT:0007894	Homo sapiens	NCBITAXON	NCBITaxon:9606	female	PATO	PATO:0000383	sexually immature stage	UBERON	UBERON:0000112	Patients and their clinical management	id_150
University of Bern pediatric cancer patient	Hospital Records	OMIT	OMIT:0007894	Homo sapiens	NCBITAXON	NCBITaxon:9606	male	PATO	PATO:0000384	sexually immature stage	UBERON	UBERON:0000112	Patients and their clinical management	id_151
University of Bern pediatric cancer patient	Hospital Records	OMIT	OMIT:0007894	Homo sapiens	NCBITAXON	NCBITaxon:9606	male	PATO	PATO:0000384	sexually immature stage	UBERON	UBERON:0000112	Patients and their clinical management	id_152
University of Bern pediatric cancer patient	Hospital Records	OMIT	OMIT:0007894	Homo sapiens	NCBITAXON	NCBITaxon:9606	male	PATO	PATO:0000384	sexually immature stage	UBERON	UBERON:0000112	Patients and their clinical management	id_153
University of Bern pediatric cancer patient	Hospital Records	OMIT	OMIT:0007894	Homo sapiens	NCBITAXON	NCBITaxon:9606	female	PATO	PATO:0000383	sexually immature stage	UBERON	UBERON:0000112	Patients and their clinical management	id_154
University of Bern pediatric cancer patient	Hospital Records	OMIT	OMIT:0007894	Homo sapiens	NCBITAXON	NCBITaxon:9606	female	PATO	PATO:0000383	sexually immature stage	UBERON	UBERON:0000112	Patients and their clinical management	id_155
University of Bern pediatric cancer patient	Hospital Records	OMIT	OMIT:0007894	Homo sapiens	NCBITAXON	NCBITaxon:9606	male	PATO	PATO:0000384	sexually immature stage	UBERON	UBERON:0000112	Patients and their clinical management	id_156
University of Bern pediatric cancer patient	Hospital Records	OMIT	OMIT:0007894	Homo sapiens	NCBITAXON	NCBITaxon:9606	female	PATO	PATO:0000383	sexually immature stage	UBERON	UBERON:0000112	Patients and their clinical management	id_157
University of Bern pediatric cancer patient	Hospital Records	OMIT	OMIT:0007894	Homo sapiens	NCBITAXON	NCBITaxon:9606	female	PATO	PATO:0000383	sexually immature stage	UBERON	UBERON:0000112	Patients and their clinical management	id_158
University of Bern pediatric cancer patient	Hospital Records	OMIT	OMIT:0007894	Homo sapiens	NCBITAXON	NCBITaxon:9606	female	PATO	PATO:0000383	sexually immature stage	UBERON	UBERON:0000112	Patients and their clinical management	id_159
University of Bern pediatric cancer patient	Hospital Records	OMIT	OMIT:0007894	Homo sapiens	NCBITAXON	NCBITaxon:9606	female	PATO	PATO:0000383	sexually immature stage	UBERON	UBERON:0000112	Patients and their clinical management	id_16
University of Bern pediatric cancer patient	Hospital Records	OMIT	OMIT:0007894	Homo sapiens	NCBITAXON	NCBITaxon:9606	male	PATO	PATO:0000384	sexually immature stage	UBERON	UBERON:0000112	Patients and their clinical management	id_160
University of Bern pediatric cancer patient	Hospital Records	OMIT	OMIT:0007894	Homo sapiens	NCBITAXON	NCBITaxon:9606	female	PATO	PATO:0000383	sexually immature stage	UBERON	UBERON:0000112	Patients and their clinical management	id_161
University of Bern pediatric cancer patient	Hospital Records	OMIT	OMIT:0007894	Homo sapiens	NCBITAXON	NCBITaxon:9606	female	PATO	PATO:0000383	sexually immature stage	UBERON	UBERON:0000112	Patients and their clinical management	id_162
University of Bern pediatric cancer patient	Hospital Records	OMIT	OMIT:0007894	Homo sapiens	NCBITAXON	NCBITaxon:9606	male	PATO	PATO:0000384	sexually immature stage	UBERON	UBERON:0000112	Patients and their clinical management	id_163
University of Bern pediatric cancer patient	Hospital Records	OMIT	OMIT:0007894	Homo sapiens	NCBITAXON	NCBITaxon:9606	female	PATO	PATO:0000383	sexually immature stage	UBERON	UBERON:0000112	Patients and their clinical management	id_164
University of Bern pediatric cancer patient	Hospital Records	OMIT	OMIT:0007894	Homo sapiens	NCBITAXON	NCBITaxon:9606	male	PATO	PATO:0000384	sexually immature stage	UBERON	UBERON:0000112	Patients and their clinical management	id_165
University of Bern pediatric cancer patient	Hospital Records	OMIT	OMIT:0007894	Homo sapiens	NCBITAXON	NCBITaxon:9606	female	PATO	PATO:0000383	sexually immature stage	UBERON	UBERON:0000112	Patients and their clinical management	id_166
University of Bern pediatric cancer patient	Hospital Records	OMIT	OMIT:0007894	Homo sapiens	NCBITAXON	NCBITaxon:9606	male	PATO	PATO:0000384	sexually immature stage	UBERON	UBERON:0000112	Patients and their clinical management	id_167
University of Bern pediatric cancer patient	Hospital Records	OMIT	OMIT:0007894	Homo sapiens	NCBITAXON	NCBITaxon:9606	female	PATO	PATO:0000383	sexually immature stage	UBERON	UBERON:0000112	Patients and their clinical management	id_168
University of Bern pediatric cancer patient	Hospital Records	OMIT	OMIT:0007894	Homo sapiens	NCBITAXON	NCBITaxon:9606	male	PATO	PATO:0000384	sexually immature stage	UBERON	UBERON:0000112	Patients and their clinical management	id_169
University of Bern pediatric cancer patient	Hospital Records	OMIT	OMIT:0007894	Homo sapiens	NCBITAXON	NCBITaxon:9606	female	PATO	PATO:0000383	sexually immature stage	UBERON	UBERON:0000112	Patients and their clinical management	id_17
University of Bern pediatric cancer patient	Hospital Records	OMIT	OMIT:0007894	Homo sapiens	NCBITAXON	NCBITaxon:9606	female	PATO	PATO:0000383	sexually immature stage	UBERON	UBERON:0000112	Patients and their clinical management	id_170
University of Bern pediatric cancer patient	Hospital Records	OMIT	OMIT:0007894	Homo sapiens	NCBITAXON	NCBITaxon:9606	male	PATO	PATO:0000384	sexually immature stage	UBERON	UBERON:0000112	Patients and their clinical management	id_171
University of Bern pediatric cancer patient	Hospital Records	OMIT	OMIT:0007894	Homo sapiens	NCBITAXON	NCBITaxon:9606	female	PATO	PATO:0000383	sexually immature stage	UBERON	UBERON:0000112	Patients and their clinical management	id_172
University of Bern pediatric cancer patient	Hospital Records	OMIT	OMIT:0007894	Homo sapiens	NCBITAXON	NCBITaxon:9606	male	PATO	PATO:0000384	sexually immature stage	UBERON	UBERON:0000112	Patients and their clinical management	id_173
University of Bern pediatric cancer patient	Hospital Records	OMIT	OMIT:0007894	Homo sapiens	NCBITAXON	NCBITaxon:9606	male	PATO	PATO:0000384	sexually immature stage	UBERON	UBERON:0000112	Patients and their clinical management	id_174
University of Bern pediatric cancer patient	Hospital Records	OMIT	OMIT:0007894	Homo sapiens	NCBITAXON	NCBITaxon:9606	female	PATO	PATO:0000383	sexually immature stage	UBERON	UBERON:0000112	Patients and their clinical management	id_175
University of Bern pediatric cancer patient	Hospital Records	OMIT	OMIT:0007894	Homo sapiens	NCBITAXON	NCBITaxon:9606	male	PATO	PATO:0000384	sexually immature stage	UBERON	UBERON:0000112	Patients and their clinical management	id_176
University of Bern pediatric cancer patient	Hospital Records	OMIT	OMIT:0007894	Homo sapiens	NCBITAXON	NCBITaxon:9606	male	PATO	PATO:0000384	sexually immature stage	UBERON	UBERON:0000112	Patients and their clinical management	id_177
University of Bern pediatric cancer patient	Hospital Records	OMIT	OMIT:0007894	Homo sapiens	NCBITAXON	NCBITaxon:9606	male	PATO	PATO:0000384	sexually immature stage	UBERON	UBERON:0000112	Patients and their clinical management	id_178
University of Bern pediatric cancer patient	Hospital Records	OMIT	OMIT:0007894	Homo sapiens	NCBITAXON	NCBITaxon:9606	female	PATO	PATO:0000383	sexually immature stage	UBERON	UBERON:0000112	Patients and their clinical management	id_179
University of Bern pediatric cancer patient	Hospital Records	OMIT	OMIT:0007894	Homo sapiens	NCBITAXON	NCBITaxon:9606	female	PATO	PATO:0000383	sexually immature stage	UBERON	UBERON:0000112	Patients and their clinical management	id_18
University of Bern pediatric cancer patient	Hospital Records	OMIT	OMIT:0007894	Homo sapiens	NCBITAXON	NCBITaxon:9606	male	PATO	PATO:0000384	sexually immature stage	UBERON	UBERON:0000112	Patients and their clinical management	id_180
University of Bern pediatric cancer patient	Hospital Records	OMIT	OMIT:0007894	Homo sapiens	NCBITAXON	NCBITaxon:9606	female	PATO	PATO:0000383	sexually immature stage	UBERON	UBERON:0000112	Patients and their clinical management	id_181
University of Bern pediatric cancer patient	Hospital Records	OMIT	OMIT:0007894	Homo sapiens	NCBITAXON	NCBITaxon:9606	male	PATO	PATO:0000384	sexually immature stage	UBERON	UBERON:0000112	Patients and their clinical management	id_182
University of Bern pediatric cancer patient	Hospital Records	OMIT	OMIT:0007894	Homo sapiens	NCBITAXON	NCBITaxon:9606	male	PATO	PATO:0000384	sexually immature stage	UBERON	UBERON:0000112	Patients and their clinical management	id_183
University of Bern pediatric cancer patient	Hospital Records	OMIT	OMIT:0007894	Homo sapiens	NCBITAXON	NCBITaxon:9606	male	PATO	PATO:0000384	sexually immature stage	UBERON	UBERON:0000112	Patients and their clinical management	id_184
University of Bern pediatric cancer patient	Hospital Records	OMIT	OMIT:0007894	Homo sapiens	NCBITAXON	NCBITaxon:9606	female	PATO	PATO:0000383	sexually immature stage	UBERON	UBERON:0000112	Patients and their clinical management	id_185
University of Bern pediatric cancer patient	Hospital Records	OMIT	OMIT:0007894	Homo sapiens	NCBITAXON	NCBITaxon:9606	male	PATO	PATO:0000384	sexually immature stage	UBERON	UBERON:0000112	Patients and their clinical management	id_186
University of Bern pediatric cancer patient	Hospital Records	OMIT	OMIT:0007894	Homo sapiens	NCBITAXON	NCBITaxon:9606	female	PATO	PATO:0000383	sexually immature stage	UBERON	UBERON:0000112	Patients and their clinical management	id_187
University of Bern pediatric cancer patient	Hospital Records	OMIT	OMIT:0007894	Homo sapiens	NCBITAXON	NCBITaxon:9606	male	PATO	PATO:0000384	sexually immature stage	UBERON	UBERON:0000112	Patients and their clinical management	id_188
University of Bern pediatric cancer patient	Hospital Records	OMIT	OMIT:0007894	Homo sapiens	NCBITAXON	NCBITaxon:9606	male	PATO	PATO:0000384	sexually immature stage	UBERON	UBERON:0000112	Patients and their clinical management	id_189
University of Bern pediatric cancer patient	Hospital Records	OMIT	OMIT:0007894	Homo sapiens	NCBITAXON	NCBITaxon:9606	male	PATO	PATO:0000384	sexually immature stage	UBERON	UBERON:0000112	Patients and their clinical management	id_19
University of Bern pediatric cancer patient	Hospital Records	OMIT	OMIT:0007894	Homo sapiens	NCBITAXON	NCBITaxon:9606	female	PATO	PATO:0000383	sexually immature stage	UBERON	UBERON:0000112	Patients and their clinical management	id_190
University of Bern pediatric cancer patient	Hospital Records	OMIT	OMIT:0007894	Homo sapiens	NCBITAXON	NCBITaxon:9606	female	PATO	PATO:0000383	sexually immature stage	UBERON	UBERON:0000112	Patients and their clinical management	id_191
University of Bern pediatric cancer patient	Hospital Records	OMIT	OMIT:0007894	Homo sapiens	NCBITAXON	NCBITaxon:9606	female	PATO	PATO:0000383	sexually immature stage	UBERON	UBERON:0000112	Patients and their clinical management	id_192
University of Bern pediatric cancer patient	Hospital Records	OMIT	OMIT:0007894	Homo sapiens	NCBITAXON	NCBITaxon:9606	female	PATO	PATO:0000383	sexually immature stage	UBERON	UBERON:0000112	Patients and their clinical management	id_193
University of Bern pediatric cancer patient	Hospital Records	OMIT	OMIT:0007894	Homo sapiens	NCBITAXON	NCBITaxon:9606	male	PATO	PATO:0000384	sexually immature stage	UBERON	UBERON:0000112	Patients and their clinical management	id_194
University of Bern pediatric cancer patient	Hospital Records	OMIT	OMIT:0007894	Homo sapiens	NCBITAXON	NCBITaxon:9606	male	PATO	PATO:0000384	sexually immature stage	UBERON	UBERON:0000112	Patients and their clinical management	id_195
University of Bern pediatric cancer patient	Hospital Records	OMIT	OMIT:0007894	Homo sapiens	NCBITAXON	NCBITaxon:9606	female	PATO	PATO:0000383	sexually immature stage	UBERON	UBERON:0000112	Patients and their clinical management	id_196
University of Bern pediatric cancer patient	Hospital Records	OMIT	OMIT:0007894	Homo sapiens	NCBITAXON	NCBITaxon:9606	female	PATO	PATO:0000383	sexually immature stage	UBERON	UBERON:0000112	Patients and their clinical management	id_197
University of Bern pediatric cancer patient	Hospital Records	OMIT	OMIT:0007894	Homo sapiens	NCBITAXON	NCBITaxon:9606	male	PATO	PATO:0000384	sexually immature stage	UBERON	UBERON:0000112	Patients and their clinical management	id_198
University of Bern pediatric cancer patient	Hospital Records	OMIT	OMIT:0007894	Homo sapiens	NCBITAXON	NCBITaxon:9606	male	PATO	PATO:0000384	sexually immature stage	UBERON	UBERON:0000112	Patients and their clinical management	id_199
University of Bern pediatric cancer patient	Hospital Records	OMIT	OMIT:0007894	Homo sapiens	NCBITAXON	NCBITaxon:9606	male	PATO	PATO:0000384	sexually immature stage	UBERON	UBERON:0000112	Patients and their clinical management	id_2
University of Bern pediatric cancer patient	Hospital Records	OMIT	OMIT:0007894	Homo sapiens	NCBITAXON	NCBITaxon:9606	male	PATO	PATO:0000384	sexually immature stage	UBERON	UBERON:0000112	Patients and their clinical management	id_20
University of Bern pediatric cancer patient	Hospital Records	OMIT	OMIT:0007894	Homo sapiens	NCBITAXON	NCBITaxon:9606	female	PATO	PATO:0000383	sexually immature stage	UBERON	UBERON:0000112	Patients and their clinical management	id_200
University of Bern pediatric cancer patient	Hospital Records	OMIT	OMIT:0007894	Homo sapiens	NCBITAXON	NCBITaxon:9606	male	PATO	PATO:0000384	sexually immature stage	UBERON	UBERON:0000112	Patients and their clinical management	id_201
University of Bern pediatric cancer patient	Hospital Records	OMIT	OMIT:0007894	Homo sapiens	NCBITAXON	NCBITaxon:9606	male	PATO	PATO:0000384	sexually immature stage	UBERON	UBERON:0000112	Patients and their clinical management	id_202
University of Bern pediatric cancer patient	Hospital Records	OMIT	OMIT:0007894	Homo sapiens	NCBITAXON	NCBITaxon:9606	male	PATO	PATO:0000384	sexually immature stage	UBERON	UBERON:0000112	Patients and their clinical management	id_203
University of Bern pediatric cancer patient	Hospital Records	OMIT	OMIT:0007894	Homo sapiens	NCBITAXON	NCBITaxon:9606	female	PATO	PATO:0000383	sexually immature stage	UBERON	UBERON:0000112	Patients and their clinical management	id_204
University of Bern pediatric cancer patient	Hospital Records	OMIT	OMIT:0007894	Homo sapiens	NCBITAXON	NCBITaxon:9606	male	PATO	PATO:0000384	sexually immature stage	UBERON	UBERON:0000112	Patients and their clinical management	id_205
University of Bern pediatric cancer patient	Hospital Records	OMIT	OMIT:0007894	Homo sapiens	NCBITAXON	NCBITaxon:9606	male	PATO	PATO:0000384	sexually immature stage	UBERON	UBERON:0000112	Patients and their clinical management	id_206
University of Bern pediatric cancer patient	Hospital Records	OMIT	OMIT:0007894	Homo sapiens	NCBITAXON	NCBITaxon:9606	male	PATO	PATO:0000384	sexually immature stage	UBERON	UBERON:0000112	Patients and their clinical management	id_207
University of Bern pediatric cancer patient	Hospital Records	OMIT	OMIT:0007894	Homo sapiens	NCBITAXON	NCBITaxon:9606	female	PATO	PATO:0000383	sexually immature stage	UBERON	UBERON:0000112	Patients and their clinical management	id_208
University of Bern pediatric cancer patient	Hospital Records	OMIT	OMIT:0007894	Homo sapiens	NCBITAXON	NCBITaxon:9606	female	PATO	PATO:0000383	sexually immature stage	UBERON	UBERON:0000112	Patients and their clinical management	id_209
University of Bern pediatric cancer patient	Hospital Records	OMIT	OMIT:0007894	Homo sapiens	NCBITAXON	NCBITaxon:9606	female	PATO	PATO:0000383	sexually immature stage	UBERON	UBERON:0000112	Patients and their clinical management	id_21
University of Bern pediatric cancer patient	Hospital Records	OMIT	OMIT:0007894	Homo sapiens	NCBITAXON	NCBITaxon:9606	female	PATO	PATO:0000383	sexually immature stage	UBERON	UBERON:0000112	Patients and their clinical management	id_210
University of Bern pediatric cancer patient	Hospital Records	OMIT	OMIT:0007894	Homo sapiens	NCBITAXON	NCBITaxon:9606	male	PATO	PATO:0000384	sexually immature stage	UBERON	UBERON:0000112	Patients and their clinical management	id_211
University of Bern pediatric cancer patient	Hospital Records	OMIT	OMIT:0007894	Homo sapiens	NCBITAXON	NCBITaxon:9606	male	PATO	PATO:0000384	sexually immature stage	UBERON	UBERON:0000112	Patients and their clinical management	id_212
University of Bern pediatric cancer patient	Hospital Records	OMIT	OMIT:0007894	Homo sapiens	NCBITAXON	NCBITaxon:9606	female	PATO	PATO:0000383	sexually immature stage	UBERON	UBERON:0000112	Patients and their clinical management	id_213
University of Bern pediatric cancer patient	Hospital Records	OMIT	OMIT:0007894	Homo sapiens	NCBITAXON	NCBITaxon:9606	female	PATO	PATO:0000383	sexually immature stage	UBERON	UBERON:0000112	Patients and their clinical management	id_214
University of Bern pediatric cancer patient	Hospital Records	OMIT	OMIT:0007894	Homo sapiens	NCBITAXON	NCBITaxon:9606	female	PATO	PATO:0000383	sexually immature stage	UBERON	UBERON:0000112	Patients and their clinical management	id_215
University of Bern pediatric cancer patient	Hospital Records	OMIT	OMIT:0007894	Homo sapiens	NCBITAXON	NCBITaxon:9606	male	PATO	PATO:0000384	sexually immature stage	UBERON	UBERON:0000112	Patients and their clinical management	id_216
University of Bern pediatric cancer patient	Hospital Records	OMIT	OMIT:0007894	Homo sapiens	NCBITAXON	NCBITaxon:9606	female	PATO	PATO:0000383	sexually immature stage	UBERON	UBERON:0000112	Patients and their clinical management	id_217
University of Bern pediatric cancer patient	Hospital Records	OMIT	OMIT:0007894	Homo sapiens	NCBITAXON	NCBITaxon:9606	male	PATO	PATO:0000384	sexually immature stage	UBERON	UBERON:0000112	Patients and their clinical management	id_218
University of Bern pediatric cancer patient	Hospital Records	OMIT	OMIT:0007894	Homo sapiens	NCBITAXON	NCBITaxon:9606	male	PATO	PATO:0000384	sexually immature stage	UBERON	UBERON:0000112	Patients and their clinical management	id_219
University of Bern pediatric cancer patient	Hospital Records	OMIT	OMIT:0007894	Homo sapiens	NCBITAXON	NCBITaxon:9606	female	PATO	PATO:0000383	sexually immature stage	UBERON	UBERON:0000112	Patients and their clinical management	id_22
University of Bern pediatric cancer patient	Hospital Records	OMIT	OMIT:0007894	Homo sapiens	NCBITAXON	NCBITaxon:9606	female	PATO	PATO:0000383	sexually immature stage	UBERON	UBERON:0000112	Patients and their clinical management	id_220
University of Bern pediatric cancer patient	Hospital Records	OMIT	OMIT:0007894	Homo sapiens	NCBITAXON	NCBITaxon:9606	female	PATO	PATO:0000383	sexually immature stage	UBERON	UBERON:0000112	Patients and their clinical management	id_221
University of Bern pediatric cancer patient	Hospital Records	OMIT	OMIT:0007894	Homo sapiens	NCBITAXON	NCBITaxon:9606	female	PATO	PATO:0000383	sexually immature stage	UBERON	UBERON:0000112	Patients and their clinical management	id_222
University of Bern pediatric cancer patient	Hospital Records	OMIT	OMIT:0007894	Homo sapiens	NCBITAXON	NCBITaxon:9606	female	PATO	PATO:0000383	sexually immature stage	UBERON	UBERON:0000112	Patients and their clinical management	id_223
University of Bern pediatric cancer patient	Hospital Records	OMIT	OMIT:0007894	Homo sapiens	NCBITAXON	NCBITaxon:9606	female	PATO	PATO:0000383	sexually immature stage	UBERON	UBERON:0000112	Patients and their clinical management	id_224
University of Bern pediatric cancer patient	Hospital Records	OMIT	OMIT:0007894	Homo sapiens	NCBITAXON	NCBITaxon:9606	male	PATO	PATO:0000384	sexually immature stage	UBERON	UBERON:0000112	Patients and their clinical management	id_225
University of Bern pediatric cancer patient	Hospital Records	OMIT	OMIT:0007894	Homo sapiens	NCBITAXON	NCBITaxon:9606	male	PATO	PATO:0000384	sexually immature stage	UBERON	UBERON:0000112	Patients and their clinical management	id_226
University of Bern pediatric cancer patient	Hospital Records	OMIT	OMIT:0007894	Homo sapiens	NCBITAXON	NCBITaxon:9606	female	PATO	PATO:0000383	sexually immature stage	UBERON	UBERON:0000112	Patients and their clinical management	id_227
University of Bern pediatric cancer patient	Hospital Records	OMIT	OMIT:0007894	Homo sapiens	NCBITAXON	NCBITaxon:9606	male	PATO	PATO:0000384	sexually immature stage	UBERON	UBERON:0000112	Patients and their clinical management	id_228
University of Bern pediatric cancer patient	Hospital Records	OMIT	OMIT:0007894	Homo sapiens	NCBITAXON	NCBITaxon:9606	male	PATO	PATO:0000384	sexually immature stage	UBERON	UBERON:0000112	Patients and their clinical management	id_229
University of Bern pediatric cancer patient	Hospital Records	OMIT	OMIT:0007894	Homo sapiens	NCBITAXON	NCBITaxon:9606	female	PATO	PATO:0000383	sexually immature stage	UBERON	UBERON:0000112	Patients and their clinical management	id_23
University of Bern pediatric cancer patient	Hospital Records	OMIT	OMIT:0007894	Homo sapiens	NCBITAXON	NCBITaxon:9606	male	PATO	PATO:0000384	sexually immature stage	UBERON	UBERON:0000112	Patients and their clinical management	id_230
University of Bern pediatric cancer patient	Hospital Records	OMIT	OMIT:0007894	Homo sapiens	NCBITAXON	NCBITaxon:9606	female	PATO	PATO:0000383	sexually immature stage	UBERON	UBERON:0000112	Patients and their clinical management	id_231
University of Bern pediatric cancer patient	Hospital Records	OMIT	OMIT:0007894	Homo sapiens	NCBITAXON	NCBITaxon:9606	male	PATO	PATO:0000384	sexually immature stage	UBERON	UBERON:0000112	Patients and their clinical management	id_232
University of Bern pediatric cancer patient	Hospital Records	OMIT	OMIT:0007894	Homo sapiens	NCBITAXON	NCBITaxon:9606	male	PATO	PATO:0000384	sexually immature stage	UBERON	UBERON:0000112	Patients and their clinical management	id_233
University of Bern pediatric cancer patient	Hospital Records	OMIT	OMIT:0007894	Homo sapiens	NCBITAXON	NCBITaxon:9606	female	PATO	PATO:0000383	sexually immature stage	UBERON	UBERON:0000112	Patients and their clinical management	id_234
University of Bern pediatric cancer patient	Hospital Records	OMIT	OMIT:0007894	Homo sapiens	NCBITAXON	NCBITaxon:9606	male	PATO	PATO:0000384	sexually immature stage	UBERON	UBERON:0000112	Patients and their clinical management	id_235
University of Bern pediatric cancer patient	Hospital Records	OMIT	OMIT:0007894	Homo sapiens	NCBITAXON	NCBITaxon:9606	male	PATO	PATO:0000384	sexually immature stage	UBERON	UBERON:0000112	Patients and their clinical management	id_236
University of Bern pediatric cancer patient	Hospital Records	OMIT	OMIT:0007894	Homo sapiens	NCBITAXON	NCBITaxon:9606	female	PATO	PATO:0000383	sexually immature stage	UBERON	UBERON:0000112	Patients and their clinical management	id_237
University of Bern pediatric cancer patient	Hospital Records	OMIT	OMIT:0007894	Homo sapiens	NCBITAXON	NCBITaxon:9606	female	PATO	PATO:0000383	sexually immature stage	UBERON	UBERON:0000112	Patients and their clinical management	id_238
University of Bern pediatric cancer patient	Hospital Records	OMIT	OMIT:0007894	Homo sapiens	NCBITAXON	NCBITaxon:9606	female	PATO	PATO:0000383	sexually immature stage	UBERON	UBERON:0000112	Patients and their clinical management	id_239
University of Bern pediatric cancer patient	Hospital Records	OMIT	OMIT:0007894	Homo sapiens	NCBITAXON	NCBITaxon:9606	female	PATO	PATO:0000383	sexually immature stage	UBERON	UBERON:0000112	Patients and their clinical management	id_24
University of Bern pediatric cancer patient	Hospital Records	OMIT	OMIT:0007894	Homo sapiens	NCBITAXON	NCBITaxon:9606	female	PATO	PATO:0000383	sexually immature stage	UBERON	UBERON:0000112	Patients and their clinical management	id_240
University of Bern pediatric cancer patient	Hospital Records	OMIT	OMIT:0007894	Homo sapiens	NCBITAXON	NCBITaxon:9606	female	PATO	PATO:0000383	sexually immature stage	UBERON	UBERON:0000112	Patients and their clinical management	id_241
University of Bern pediatric cancer patient	Hospital Records	OMIT	OMIT:0007894	Homo sapiens	NCBITAXON	NCBITaxon:9606	male	PATO	PATO:0000384	sexually immature stage	UBERON	UBERON:0000112	Patients and their clinical management	id_242
University of Bern pediatric cancer patient	Hospital Records	OMIT	OMIT:0007894	Homo sapiens	NCBITAXON	NCBITaxon:9606	female	PATO	PATO:0000383	sexually immature stage	UBERON	UBERON:0000112	Patients and their clinical management	id_243
University of Bern pediatric cancer patient	Hospital Records	OMIT	OMIT:0007894	Homo sapiens	NCBITAXON	NCBITaxon:9606	male	PATO	PATO:0000384	sexually immature stage	UBERON	UBERON:0000112	Patients and their clinical management	id_244
University of Bern pediatric cancer patient	Hospital Records	OMIT	OMIT:0007894	Homo sapiens	NCBITAXON	NCBITaxon:9606	male	PATO	PATO:0000384	sexually immature stage	UBERON	UBERON:0000112	Patients and their clinical management	id_245
University of Bern pediatric cancer patient	Hospital Records	OMIT	OMIT:0007894	Homo sapiens	NCBITAXON	NCBITaxon:9606	male	PATO	PATO:0000384	sexually immature stage	UBERON	UBERON:0000112	Patients and their clinical management	id_246
University of Bern pediatric cancer patient	Hospital Records	OMIT	OMIT:0007894	Homo sapiens	NCBITAXON	NCBITaxon:9606	female	PATO	PATO:0000383	sexually immature stage	UBERON	UBERON:0000112	Patients and their clinical management	id_247
University of Bern pediatric cancer patient	Hospital Records	OMIT	OMIT:0007894	Homo sapiens	NCBITAXON	NCBITaxon:9606	female	PATO	PATO:0000383	sexually immature stage	UBERON	UBERON:0000112	Patients and their clinical management	id_248
University of Bern pediatric cancer patient	Hospital Records	OMIT	OMIT:0007894	Homo sapiens	NCBITAXON	NCBITaxon:9606	male	PATO	PATO:0000384	sexually immature stage	UBERON	UBERON:0000112	Patients and their clinical management	id_249
University of Bern pediatric cancer patient	Hospital Records	OMIT	OMIT:0007894	Homo sapiens	NCBITAXON	NCBITaxon:9606	male	PATO	PATO:0000384	sexually immature stage	UBERON	UBERON:0000112	Patients and their clinical management	id_25
University of Bern pediatric cancer patient	Hospital Records	OMIT	OMIT:0007894	Homo sapiens	NCBITAXON	NCBITaxon:9606	female	PATO	PATO:0000383	sexually immature stage	UBERON	UBERON:0000112	Patients and their clinical management	id_250
University of Bern pediatric cancer patient	Hospital Records	OMIT	OMIT:0007894	Homo sapiens	NCBITAXON	NCBITaxon:9606	male	PATO	PATO:0000384	sexually immature stage	UBERON	UBERON:0000112	Patients and their clinical management	id_251
University of Bern pediatric cancer patient	Hospital Records	OMIT	OMIT:0007894	Homo sapiens	NCBITAXON	NCBITaxon:9606	female	PATO	PATO:0000383	sexually immature stage	UBERON	UBERON:0000112	Patients and their clinical management	id_252
University of Bern pediatric cancer patient	Hospital Records	OMIT	OMIT:0007894	Homo sapiens	NCBITAXON	NCBITaxon:9606	male	PATO	PATO:0000384	sexually immature stage	UBERON	UBERON:0000112	Patients and their clinical management	id_253
University of Bern pediatric cancer patient	Hospital Records	OMIT	OMIT:0007894	Homo sapiens	NCBITAXON	NCBITaxon:9606	male	PATO	PATO:0000384	sexually immature stage	UBERON	UBERON:0000112	Patients and their clinical management	id_254
University of Bern pediatric cancer patient	Hospital Records	OMIT	OMIT:0007894	Homo sapiens	NCBITAXON	NCBITaxon:9606	male	PATO	PATO:0000384	sexually immature stage	UBERON	UBERON:0000112	Patients and their clinical management	id_255
University of Bern pediatric cancer patient	Hospital Records	OMIT	OMIT:0007894	Homo sapiens	NCBITAXON	NCBITaxon:9606	male	PATO	PATO:0000384	sexually immature stage	UBERON	UBERON:0000112	Patients and their clinical management	id_256
University of Bern pediatric cancer patient	Hospital Records	OMIT	OMIT:0007894	Homo sapiens	NCBITAXON	NCBITaxon:9606	male	PATO	PATO:0000384	sexually immature stage	UBERON	UBERON:0000112	Patients and their clinical management	id_257
University of Bern pediatric cancer patient	Hospital Records	OMIT	OMIT:0007894	Homo sapiens	NCBITAXON	NCBITaxon:9606	male	PATO	PATO:0000384	sexually immature stage	UBERON	UBERON:0000112	Patients and their clinical management	id_258
University of Bern pediatric cancer patient	Hospital Records	OMIT	OMIT:0007894	Homo sapiens	NCBITAXON	NCBITaxon:9606	female	PATO	PATO:0000383	sexually immature stage	UBERON	UBERON:0000112	Patients and their clinical management	id_259
University of Bern pediatric cancer patient	Hospital Records	OMIT	OMIT:0007894	Homo sapiens	NCBITAXON	NCBITaxon:9606	male	PATO	PATO:0000384	sexually immature stage	UBERON	UBERON:0000112	Patients and their clinical management	id_26
University of Bern pediatric cancer patient	Hospital Records	OMIT	OMIT:0007894	Homo sapiens	NCBITAXON	NCBITaxon:9606	male	PATO	PATO:0000384	sexually immature stage	UBERON	UBERON:0000112	Patients and their clinical management	id_260
University of Bern pediatric cancer patient	Hospital Records	OMIT	OMIT:0007894	Homo sapiens	NCBITAXON	NCBITaxon:9606	male	PATO	PATO:0000384	sexually immature stage	UBERON	UBERON:0000112	Patients and their clinical management	id_261
University of Bern pediatric cancer patient	Hospital Records	OMIT	OMIT:0007894	Homo sapiens	NCBITAXON	NCBITaxon:9606	male	PATO	PATO:0000384	sexually immature stage	UBERON	UBERON:0000112	Patients and their clinical management	id_262
University of Bern pediatric cancer patient	Hospital Records	OMIT	OMIT:0007894	Homo sapiens	NCBITAXON	NCBITaxon:9606	male	PATO	PATO:0000384	sexually immature stage	UBERON	UBERON:0000112	Patients and their clinical management	id_263
University of Bern pediatric cancer patient	Hospital Records	OMIT	OMIT:0007894	Homo sapiens	NCBITAXON	NCBITaxon:9606	female	PATO	PATO:0000383	sexually immature stage	UBERON	UBERON:0000112	Patients and their clinical management	id_264
University of Bern pediatric cancer patient	Hospital Records	OMIT	OMIT:0007894	Homo sapiens	NCBITAXON	NCBITaxon:9606	female	PATO	PATO:0000383	sexually immature stage	UBERON	UBERON:0000112	Patients and their clinical management	id_265
University of Bern pediatric cancer patient	Hospital Records	OMIT	OMIT:0007894	Homo sapiens	NCBITAXON	NCBITaxon:9606	female	PATO	PATO:0000383	sexually immature stage	UBERON	UBERON:0000112	Patients and their clinical management	id_266
University of Bern pediatric cancer patient	Hospital Records	OMIT	OMIT:0007894	Homo sapiens	NCBITAXON	NCBITaxon:9606	female	PATO	PATO:0000383	sexually immature stage	UBERON	UBERON:0000112	Patients and their clinical management	id_267
University of Bern pediatric cancer patient	Hospital Records	OMIT	OMIT:0007894	Homo sapiens	NCBITAXON	NCBITaxon:9606	female	PATO	PATO:0000383	sexually immature stage	UBERON	UBERON:0000112	Patients and their clinical management	id_268
University of Bern pediatric cancer patient	Hospital Records	OMIT	OMIT:0007894	Homo sapiens	NCBITAXON	NCBITaxon:9606	male	PATO	PATO:0000384	sexually immature stage	UBERON	UBERON:0000112	Patients and their clinical management	id_269
University of Bern pediatric cancer patient	Hospital Records	OMIT	OMIT:0007894	Homo sapiens	NCBITAXON	NCBITaxon:9606	female	PATO	PATO:0000383	sexually immature stage	UBERON	UBERON:0000112	Patients and their clinical management	id_27
University of Bern pediatric cancer patient	Hospital Records	OMIT	OMIT:0007894	Homo sapiens	NCBITAXON	NCBITaxon:9606	female	PATO	PATO:0000383	sexually immature stage	UBERON	UBERON:0000112	Patients and their clinical management	id_270
University of Bern pediatric cancer patient	Hospital Records	OMIT	OMIT:0007894	Homo sapiens	NCBITAXON	NCBITaxon:9606	male	PATO	PATO:0000384	sexually immature stage	UBERON	UBERON:0000112	Patients and their clinical management	id_271
University of Bern pediatric cancer patient	Hospital Records	OMIT	OMIT:0007894	Homo sapiens	NCBITAXON	NCBITaxon:9606	female	PATO	PATO:0000383	sexually immature stage	UBERON	UBERON:0000112	Patients and their clinical management	id_272
University of Bern pediatric cancer patient	Hospital Records	OMIT	OMIT:0007894	Homo sapiens	NCBITAXON	NCBITaxon:9606	male	PATO	PATO:0000384	sexually immature stage	UBERON	UBERON:0000112	Patients and their clinical management	id_273
University of Bern pediatric cancer patient	Hospital Records	OMIT	OMIT:0007894	Homo sapiens	NCBITAXON	NCBITaxon:9606	male	PATO	PATO:0000384	sexually immature stage	UBERON	UBERON:0000112	Patients and their clinical management	id_274
University of Bern pediatric cancer patient	Hospital Records	OMIT	OMIT:0007894	Homo sapiens	NCBITAXON	NCBITaxon:9606	male	PATO	PATO:0000384	sexually immature stage	UBERON	UBERON:0000112	Patients and their clinical management	id_275
University of Bern pediatric cancer patient	Hospital Records	OMIT	OMIT:0007894	Homo sapiens	NCBITAXON	NCBITaxon:9606	male	PATO	PATO:0000384	sexually immature stage	UBERON	UBERON:0000112	Patients and their clinical management	id_276
University of Bern pediatric cancer patient	Hospital Records	OMIT	OMIT:0007894	Homo sapiens	NCBITAXON	NCBITaxon:9606	female	PATO	PATO:0000383	sexually immature stage	UBERON	UBERON:0000112	Patients and their clinical management	id_277
University of Bern pediatric cancer patient	Hospital Records	OMIT	OMIT:0007894	Homo sapiens	NCBITAXON	NCBITaxon:9606	female	PATO	PATO:0000383	sexually immature stage	UBERON	UBERON:0000112	Patients and their clinical management	id_278
University of Bern pediatric cancer patient	Hospital Records	OMIT	OMIT:0007894	Homo sapiens	NCBITAXON	NCBITaxon:9606	female	PATO	PATO:0000383	sexually immature stage	UBERON	UBERON:0000112	Patients and their clinical management	id_279
University of Bern pediatric cancer patient	Hospital Records	OMIT	OMIT:0007894	Homo sapiens	NCBITAXON	NCBITaxon:9606	male	PATO	PATO:0000384	sexually immature stage	UBERON	UBERON:0000112	Patients and their clinical management	id_28
University of Bern pediatric cancer patient	Hospital Records	OMIT	OMIT:0007894	Homo sapiens	NCBITAXON	NCBITaxon:9606	male	PATO	PATO:0000384	sexually immature stage	UBERON	UBERON:0000112	Patients and their clinical management	id_280
University of Bern pediatric cancer patient	Hospital Records	OMIT	OMIT:0007894	Homo sapiens	NCBITAXON	NCBITaxon:9606	male	PATO	PATO:0000384	sexually immature stage	UBERON	UBERON:0000112	Patients and their clinical management	id_281
University of Bern pediatric cancer patient	Hospital Records	OMIT	OMIT:0007894	Homo sapiens	NCBITAXON	NCBITaxon:9606	male	PATO	PATO:0000384	sexually immature stage	UBERON	UBERON:0000112	Patients and their clinical management	id_282
University of Bern pediatric cancer patient	Hospital Records	OMIT	OMIT:0007894	Homo sapiens	NCBITAXON	NCBITaxon:9606	male	PATO	PATO:0000384	sexually immature stage	UBERON	UBERON:0000112	Patients and their clinical management	id_283
University of Bern pediatric cancer patient	Hospital Records	OMIT	OMIT:0007894	Homo sapiens	NCBITAXON	NCBITaxon:9606	female	PATO	PATO:0000383	sexually immature stage	UBERON	UBERON:0000112	Patients and their clinical management	id_284
University of Bern pediatric cancer patient	Hospital Records	OMIT	OMIT:0007894	Homo sapiens	NCBITAXON	NCBITaxon:9606	female	PATO	PATO:0000383	sexually immature stage	UBERON	UBERON:0000112	Patients and their clinical management	id_285
University of Bern pediatric cancer patient	Hospital Records	OMIT	OMIT:0007894	Homo sapiens	NCBITAXON	NCBITaxon:9606	female	PATO	PATO:0000383	sexually immature stage	UBERON	UBERON:0000112	Patients and their clinical management	id_286
University of Bern pediatric cancer patient	Hospital Records	OMIT	OMIT:0007894	Homo sapiens	NCBITAXON	NCBITaxon:9606	male	PATO	PATO:0000384	sexually immature stage	UBERON	UBERON:0000112	Patients and their clinical management	id_287
University of Bern pediatric cancer patient	Hospital Records	OMIT	OMIT:0007894	Homo sapiens	NCBITAXON	NCBITaxon:9606	female	PATO	PATO:0000383	sexually immature stage	UBERON	UBERON:0000112	Patients and their clinical management	id_288
University of Bern pediatric cancer patient	Hospital Records	OMIT	OMIT:0007894	Homo sapiens	NCBITAXON	NCBITaxon:9606	male	PATO	PATO:0000384	sexually immature stage	UBERON	UBERON:0000112	Patients and their clinical management	id_289
University of Bern pediatric cancer patient	Hospital Records	OMIT	OMIT:0007894	Homo sapiens	NCBITAXON	NCBITaxon:9606	male	PATO	PATO:0000384	sexually immature stage	UBERON	UBERON:0000112	Patients and their clinical management	id_29
University of Bern pediatric cancer patient	Hospital Records	OMIT	OMIT:0007894	Homo sapiens	NCBITAXON	NCBITaxon:9606	male	PATO	PATO:0000384	sexually immature stage	UBERON	UBERON:0000112	Patients and their clinical management	id_290
University of Bern pediatric cancer patient	Hospital Records	OMIT	OMIT:0007894	Homo sapiens	NCBITAXON	NCBITaxon:9606	male	PATO	PATO:0000384	sexually immature stage	UBERON	UBERON:0000112	Patients and their clinical management	id_291
University of Bern pediatric cancer patient	Hospital Records	OMIT	OMIT:0007894	Homo sapiens	NCBITAXON	NCBITaxon:9606	male	PATO	PATO:0000384	sexually immature stage	UBERON	UBERON:0000112	Patients and their clinical management	id_292
University of Bern pediatric cancer patient	Hospital Records	OMIT	OMIT:0007894	Homo sapiens	NCBITAXON	NCBITaxon:9606	male	PATO	PATO:0000384	sexually immature stage	UBERON	UBERON:0000112	Patients and their clinical management	id_293
University of Bern pediatric cancer patient	Hospital Records	OMIT	OMIT:0007894	Homo sapiens	NCBITAXON	NCBITaxon:9606	male	PATO	PATO:0000384	sexually immature stage	UBERON	UBERON:0000112	Patients and their clinical management	id_294
University of Bern pediatric cancer patient	Hospital Records	OMIT	OMIT:0007894	Homo sapiens	NCBITAXON	NCBITaxon:9606	female	PATO	PATO:0000383	sexually immature stage	UBERON	UBERON:0000112	Patients and their clinical management	id_295
University of Bern pediatric cancer patient	Hospital Records	OMIT	OMIT:0007894	Homo sapiens	NCBITAXON	NCBITaxon:9606	male	PATO	PATO:0000384	sexually immature stage	UBERON	UBERON:0000112	Patients and their clinical management	id_296
University of Bern pediatric cancer patient	Hospital Records	OMIT	OMIT:0007894	Homo sapiens	NCBITAXON	NCBITaxon:9606	male	PATO	PATO:0000384	sexually immature stage	UBERON	UBERON:0000112	Patients and their clinical management	id_297
University of Bern pediatric cancer patient	Hospital Records	OMIT	OMIT:0007894	Homo sapiens	NCBITAXON	NCBITaxon:9606	female	PATO	PATO:0000383	sexually immature stage	UBERON	UBERON:0000112	Patients and their clinical management	id_298
University of Bern pediatric cancer patient	Hospital Records	OMIT	OMIT:0007894	Homo sapiens	NCBITAXON	NCBITaxon:9606	male	PATO	PATO:0000384	sexually immature stage	UBERON	UBERON:0000112	Patients and their clinical management	id_299
University of Bern pediatric cancer patient	Hospital Records	OMIT	OMIT:0007894	Homo sapiens	NCBITAXON	NCBITaxon:9606	female	PATO	PATO:0000383	sexually immature stage	UBERON	UBERON:0000112	Patients and their clinical management	id_3
University of Bern pediatric cancer patient	Hospital Records	OMIT	OMIT:0007894	Homo sapiens	NCBITAXON	NCBITaxon:9606	female	PATO	PATO:0000383	sexually immature stage	UBERON	UBERON:0000112	Patients and their clinical management	id_30
University of Bern pediatric cancer patient	Hospital Records	OMIT	OMIT:0007894	Homo sapiens	NCBITAXON	NCBITaxon:9606	female	PATO	PATO:0000383	sexually immature stage	UBERON	UBERON:0000112	Patients and their clinical management	id_300
University of Bern pediatric cancer patient	Hospital Records	OMIT	OMIT:0007894	Homo sapiens	NCBITAXON	NCBITaxon:9606	male	PATO	PATO:0000384	sexually immature stage	UBERON	UBERON:0000112	Patients and their clinical management	id_301
University of Bern pediatric cancer patient	Hospital Records	OMIT	OMIT:0007894	Homo sapiens	NCBITAXON	NCBITaxon:9606	male	PATO	PATO:0000384	sexually immature stage	UBERON	UBERON:0000112	Patients and their clinical management	id_302
University of Bern pediatric cancer patient	Hospital Records	OMIT	OMIT:0007894	Homo sapiens	NCBITAXON	NCBITaxon:9606	female	PATO	PATO:0000383	sexually immature stage	UBERON	UBERON:0000112	Patients and their clinical management	id_303
University of Bern pediatric cancer patient	Hospital Records	OMIT	OMIT:0007894	Homo sapiens	NCBITAXON	NCBITaxon:9606	male	PATO	PATO:0000384	sexually immature stage	UBERON	UBERON:0000112	Patients and their clinical management	id_304
University of Bern pediatric cancer patient	Hospital Records	OMIT	OMIT:0007894	Homo sapiens	NCBITAXON	NCBITaxon:9606	female	PATO	PATO:0000383	sexually immature stage	UBERON	UBERON:0000112	Patients and their clinical management	id_305
University of Bern pediatric cancer patient	Hospital Records	OMIT	OMIT:0007894	Homo sapiens	NCBITAXON	NCBITaxon:9606	male	PATO	PATO:0000384	sexually immature stage	UBERON	UBERON:0000112	Patients and their clinical management	id_306
University of Bern pediatric cancer patient	Hospital Records	OMIT	OMIT:0007894	Homo sapiens	NCBITAXON	NCBITaxon:9606	male	PATO	PATO:0000384	sexually immature stage	UBERON	UBERON:0000112	Patients and their clinical management	id_307
University of Bern pediatric cancer patient	Hospital Records	OMIT	OMIT:0007894	Homo sapiens	NCBITAXON	NCBITaxon:9606	male	PATO	PATO:0000384	sexually immature stage	UBERON	UBERON:0000112	Patients and their clinical management	id_308
University of Bern pediatric cancer patient	Hospital Records	OMIT	OMIT:0007894	Homo sapiens	NCBITAXON	NCBITaxon:9606	female	PATO	PATO:0000383	sexually immature stage	UBERON	UBERON:0000112	Patients and their clinical management	id_309
University of Bern pediatric cancer patient	Hospital Records	OMIT	OMIT:0007894	Homo sapiens	NCBITAXON	NCBITaxon:9606	male	PATO	PATO:0000384	sexually immature stage	UBERON	UBERON:0000112	Patients and their clinical management	id_31
University of Bern pediatric cancer patient	Hospital Records	OMIT	OMIT:0007894	Homo sapiens	NCBITAXON	NCBITaxon:9606	female	PATO	PATO:0000383	sexually immature stage	UBERON	UBERON:0000112	Patients and their clinical management	id_310
University of Bern pediatric cancer patient	Hospital Records	OMIT	OMIT:0007894	Homo sapiens	NCBITAXON	NCBITaxon:9606	female	PATO	PATO:0000383	sexually immature stage	UBERON	UBERON:0000112	Patients and their clinical management	id_311
University of Bern pediatric cancer patient	Hospital Records	OMIT	OMIT:0007894	Homo sapiens	NCBITAXON	NCBITaxon:9606	male	PATO	PATO:0000384	sexually immature stage	UBERON	UBERON:0000112	Patients and their clinical management	id_312
University of Bern pediatric cancer patient	Hospital Records	OMIT	OMIT:0007894	Homo sapiens	NCBITAXON	NCBITaxon:9606	male	PATO	PATO:0000384	sexually immature stage	UBERON	UBERON:0000112	Patients and their clinical management	id_313
University of Bern pediatric cancer patient	Hospital Records	OMIT	OMIT:0007894	Homo sapiens	NCBITAXON	NCBITaxon:9606	male	PATO	PATO:0000384	sexually immature stage	UBERON	UBERON:0000112	Patients and their clinical management	id_314
University of Bern pediatric cancer patient	Hospital Records	OMIT	OMIT:0007894	Homo sapiens	NCBITAXON	NCBITaxon:9606	female	PATO	PATO:0000383	sexually immature stage	UBERON	UBERON:0000112	Patients and their clinical management	id_315
University of Bern pediatric cancer patient	Hospital Records	OMIT	OMIT:0007894	Homo sapiens	NCBITAXON	NCBITaxon:9606	female	PATO	PATO:0000383	sexually immature stage	UBERON	UBERON:0000112	Patients and their clinical management	id_316
University of Bern pediatric cancer patient	Hospital Records	OMIT	OMIT:0007894	Homo sapiens	NCBITAXON	NCBITaxon:9606	male	PATO	PATO:0000384	sexually immature stage	UBERON	UBERON:0000112	Patients and their clinical management	id_317
University of Bern pediatric cancer patient	Hospital Records	OMIT	OMIT:0007894	Homo sapiens	NCBITAXON	NCBITaxon:9606	male	PATO	PATO:0000384	sexually immature stage	UBERON	UBERON:0000112	Patients and their clinical management	id_318
University of Bern pediatric cancer patient	Hospital Records	OMIT	OMIT:0007894	Homo sapiens	NCBITAXON	NCBITaxon:9606	female	PATO	PATO:0000383	sexually immature stage	UBERON	UBERON:0000112	Patients and their clinical management	id_319
University of Bern pediatric cancer patient	Hospital Records	OMIT	OMIT:0007894	Homo sapiens	NCBITAXON	NCBITaxon:9606	male	PATO	PATO:0000384	sexually immature stage	UBERON	UBERON:0000112	Patients and their clinical management	id_32
University of Bern pediatric cancer patient	Hospital Records	OMIT	OMIT:0007894	Homo sapiens	NCBITAXON	NCBITaxon:9606	female	PATO	PATO:0000383	sexually immature stage	UBERON	UBERON:0000112	Patients and their clinical management	id_320
University of Bern pediatric cancer patient	Hospital Records	OMIT	OMIT:0007894	Homo sapiens	NCBITAXON	NCBITaxon:9606	male	PATO	PATO:0000384	sexually immature stage	UBERON	UBERON:0000112	Patients and their clinical management	id_321
University of Bern pediatric cancer patient	Hospital Records	OMIT	OMIT:0007894	Homo sapiens	NCBITAXON	NCBITaxon:9606	female	PATO	PATO:0000383	sexually immature stage	UBERON	UBERON:0000112	Patients and their clinical management	id_322
University of Bern pediatric cancer patient	Hospital Records	OMIT	OMIT:0007894	Homo sapiens	NCBITAXON	NCBITaxon:9606	male	PATO	PATO:0000384	sexually immature stage	UBERON	UBERON:0000112	Patients and their clinical management	id_323
University of Bern pediatric cancer patient	Hospital Records	OMIT	OMIT:0007894	Homo sapiens	NCBITAXON	NCBITaxon:9606	female	PATO	PATO:0000383	sexually immature stage	UBERON	UBERON:0000112	Patients and their clinical management	id_324
University of Bern pediatric cancer patient	Hospital Records	OMIT	OMIT:0007894	Homo sapiens	NCBITAXON	NCBITaxon:9606	male	PATO	PATO:0000384	sexually immature stage	UBERON	UBERON:0000112	Patients and their clinical management	id_325
University of Bern pediatric cancer patient	Hospital Records	OMIT	OMIT:0007894	Homo sapiens	NCBITAXON	NCBITaxon:9606	female	PATO	PATO:0000383	sexually immature stage	UBERON	UBERON:0000112	Patients and their clinical management	id_326
University of Bern pediatric cancer patient	Hospital Records	OMIT	OMIT:0007894	Homo sapiens	NCBITAXON	NCBITaxon:9606	female	PATO	PATO:0000383	sexually immature stage	UBERON	UBERON:0000112	Patients and their clinical management	id_327
University of Bern pediatric cancer patient	Hospital Records	OMIT	OMIT:0007894	Homo sapiens	NCBITAXON	NCBITaxon:9606	male	PATO	PATO:0000384	sexually immature stage	UBERON	UBERON:0000112	Patients and their clinical management	id_328
University of Bern pediatric cancer patient	Hospital Records	OMIT	OMIT:0007894	Homo sapiens	NCBITAXON	NCBITaxon:9606	male	PATO	PATO:0000384	sexually immature stage	UBERON	UBERON:0000112	Patients and their clinical management	id_329
University of Bern pediatric cancer patient	Hospital Records	OMIT	OMIT:0007894	Homo sapiens	NCBITAXON	NCBITaxon:9606	female	PATO	PATO:0000383	sexually immature stage	UBERON	UBERON:0000112	Patients and their clinical management	id_33
University of Bern pediatric cancer patient	Hospital Records	OMIT	OMIT:0007894	Homo sapiens	NCBITAXON	NCBITaxon:9606	female	PATO	PATO:0000383	sexually immature stage	UBERON	UBERON:0000112	Patients and their clinical management	id_330
University of Bern pediatric cancer patient	Hospital Records	OMIT	OMIT:0007894	Homo sapiens	NCBITAXON	NCBITaxon:9606	male	PATO	PATO:0000384	sexually immature stage	UBERON	UBERON:0000112	Patients and their clinical management	id_331
University of Bern pediatric cancer patient	Hospital Records	OMIT	OMIT:0007894	Homo sapiens	NCBITAXON	NCBITaxon:9606	male	PATO	PATO:0000384	sexually immature stage	UBERON	UBERON:0000112	Patients and their clinical management	id_332
University of Bern pediatric cancer patient	Hospital Records	OMIT	OMIT:0007894	Homo sapiens	NCBITAXON	NCBITaxon:9606	male	PATO	PATO:0000384	sexually immature stage	UBERON	UBERON:0000112	Patients and their clinical management	id_333
University of Bern pediatric cancer patient	Hospital Records	OMIT	OMIT:0007894	Homo sapiens	NCBITAXON	NCBITaxon:9606	male	PATO	PATO:0000384	sexually immature stage	UBERON	UBERON:0000112	Patients and their clinical management	id_334
University of Bern pediatric cancer patient	Hospital Records	OMIT	OMIT:0007894	Homo sapiens	NCBITAXON	NCBITaxon:9606	male	PATO	PATO:0000384	sexually immature stage	UBERON	UBERON:0000112	Patients and their clinical management	id_335
University of Bern pediatric cancer patient	Hospital Records	OMIT	OMIT:0007894	Homo sapiens	NCBITAXON	NCBITaxon:9606	male	PATO	PATO:0000384	sexually immature stage	UBERON	UBERON:0000112	Patients and their clinical management	id_336
University of Bern pediatric cancer patient	Hospital Records	OMIT	OMIT:0007894	Homo sapiens	NCBITAXON	NCBITaxon:9606	female	PATO	PATO:0000383	sexually immature stage	UBERON	UBERON:0000112	Patients and their clinical management	id_337
University of Bern pediatric cancer patient	Hospital Records	OMIT	OMIT:0007894	Homo sapiens	NCBITAXON	NCBITaxon:9606	male	PATO	PATO:0000384	sexually immature stage	UBERON	UBERON:0000112	Patients and their clinical management	id_338
University of Bern pediatric cancer patient	Hospital Records	OMIT	OMIT:0007894	Homo sapiens	NCBITAXON	NCBITaxon:9606	female	PATO	PATO:0000383	sexually immature stage	UBERON	UBERON:0000112	Patients and their clinical management	id_339
University of Bern pediatric cancer patient	Hospital Records	OMIT	OMIT:0007894	Homo sapiens	NCBITAXON	NCBITaxon:9606	male	PATO	PATO:0000384	sexually immature stage	UBERON	UBERON:0000112	Patients and their clinical management	id_34
University of Bern pediatric cancer patient	Hospital Records	OMIT	OMIT:0007894	Homo sapiens	NCBITAXON	NCBITaxon:9606	male	PATO	PATO:0000384	sexually immature stage	UBERON	UBERON:0000112	Patients and their clinical management	id_340
University of Bern pediatric cancer patient	Hospital Records	OMIT	OMIT:0007894	Homo sapiens	NCBITAXON	NCBITaxon:9606	male	PATO	PATO:0000384	sexually immature stage	UBERON	UBERON:0000112	Patients and their clinical management	id_341
University of Bern pediatric cancer patient	Hospital Records	OMIT	OMIT:0007894	Homo sapiens	NCBITAXON	NCBITaxon:9606	male	PATO	PATO:0000384	sexually immature stage	UBERON	UBERON:0000112	Patients and their clinical management	id_342
University of Bern pediatric cancer patient	Hospital Records	OMIT	OMIT:0007894	Homo sapiens	NCBITAXON	NCBITaxon:9606	female	PATO	PATO:0000383	sexually immature stage	UBERON	UBERON:0000112	Patients and their clinical management	id_343
University of Bern pediatric cancer patient	Hospital Records	OMIT	OMIT:0007894	Homo sapiens	NCBITAXON	NCBITaxon:9606	female	PATO	PATO:0000383	sexually immature stage	UBERON	UBERON:0000112	Patients and their clinical management	id_344
University of Bern pediatric cancer patient	Hospital Records	OMIT	OMIT:0007894	Homo sapiens	NCBITAXON	NCBITaxon:9606	male	PATO	PATO:0000384	sexually immature stage	UBERON	UBERON:0000112	Patients and their clinical management	id_345
University of Bern pediatric cancer patient	Hospital Records	OMIT	OMIT:0007894	Homo sapiens	NCBITAXON	NCBITaxon:9606	male	PATO	PATO:0000384	sexually immature stage	UBERON	UBERON:0000112	Patients and their clinical management	id_346
University of Bern pediatric cancer patient	Hospital Records	OMIT	OMIT:0007894	Homo sapiens	NCBITAXON	NCBITaxon:9606	female	PATO	PATO:0000383	sexually immature stage	UBERON	UBERON:0000112	Patients and their clinical management	id_347
University of Bern pediatric cancer patient	Hospital Records	OMIT	OMIT:0007894	Homo sapiens	NCBITAXON	NCBITaxon:9606	male	PATO	PATO:0000384	sexually immature stage	UBERON	UBERON:0000112	Patients and their clinical management	id_348
University of Bern pediatric cancer patient	Hospital Records	OMIT	OMIT:0007894	Homo sapiens	NCBITAXON	NCBITaxon:9606	male	PATO	PATO:0000384	sexually immature stage	UBERON	UBERON:0000112	Patients and their clinical management	id_349
University of Bern pediatric cancer patient	Hospital Records	OMIT	OMIT:0007894	Homo sapiens	NCBITAXON	NCBITaxon:9606	female	PATO	PATO:0000383	sexually immature stage	UBERON	UBERON:0000112	Patients and their clinical management	id_35
University of Bern pediatric cancer patient	Hospital Records	OMIT	OMIT:0007894	Homo sapiens	NCBITAXON	NCBITaxon:9606	female	PATO	PATO:0000383	sexually immature stage	UBERON	UBERON:0000112	Patients and their clinical management	id_350
University of Bern pediatric cancer patient	Hospital Records	OMIT	OMIT:0007894	Homo sapiens	NCBITAXON	NCBITaxon:9606	male	PATO	PATO:0000384	sexually immature stage	UBERON	UBERON:0000112	Patients and their clinical management	id_351
University of Bern pediatric cancer patient	Hospital Records	OMIT	OMIT:0007894	Homo sapiens	NCBITAXON	NCBITaxon:9606	female	PATO	PATO:0000383	sexually immature stage	UBERON	UBERON:0000112	Patients and their clinical management	id_352
University of Bern pediatric cancer patient	Hospital Records	OMIT	OMIT:0007894	Homo sapiens	NCBITAXON	NCBITaxon:9606	male	PATO	PATO:0000384	sexually immature stage	UBERON	UBERON:0000112	Patients and their clinical management	id_353
University of Bern pediatric cancer patient	Hospital Records	OMIT	OMIT:0007894	Homo sapiens	NCBITAXON	NCBITaxon:9606	male	PATO	PATO:0000384	sexually immature stage	UBERON	UBERON:0000112	Patients and their clinical management	id_354
University of Bern pediatric cancer patient	Hospital Records	OMIT	OMIT:0007894	Homo sapiens	NCBITAXON	NCBITaxon:9606	male	PATO	PATO:0000384	sexually immature stage	UBERON	UBERON:0000112	Patients and their clinical management	id_355
University of Bern pediatric cancer patient	Hospital Records	OMIT	OMIT:0007894	Homo sapiens	NCBITAXON	NCBITaxon:9606	male	PATO	PATO:0000384	sexually immature stage	UBERON	UBERON:0000112	Patients and their clinical management	id_356
University of Bern pediatric cancer patient	Hospital Records	OMIT	OMIT:0007894	Homo sapiens	NCBITAXON	NCBITaxon:9606	male	PATO	PATO:0000384	sexually immature stage	UBERON	UBERON:0000112	Patients and their clinical management	id_357
University of Bern pediatric cancer patient	Hospital Records	OMIT	OMIT:0007894	Homo sapiens	NCBITAXON	NCBITaxon:9606	male	PATO	PATO:0000384	sexually immature stage	UBERON	UBERON:0000112	Patients and their clinical management	id_358
University of Bern pediatric cancer patient	Hospital Records	OMIT	OMIT:0007894	Homo sapiens	NCBITAXON	NCBITaxon:9606	male	PATO	PATO:0000384	sexually immature stage	UBERON	UBERON:0000112	Patients and their clinical management	id_359
University of Bern pediatric cancer patient	Hospital Records	OMIT	OMIT:0007894	Homo sapiens	NCBITAXON	NCBITaxon:9606	male	PATO	PATO:0000384	sexually immature stage	UBERON	UBERON:0000112	Patients and their clinical management	id_36
University of Bern pediatric cancer patient	Hospital Records	OMIT	OMIT:0007894	Homo sapiens	NCBITAXON	NCBITaxon:9606	male	PATO	PATO:0000384	sexually immature stage	UBERON	UBERON:0000112	Patients and their clinical management	id_360
University of Bern pediatric cancer patient	Hospital Records	OMIT	OMIT:0007894	Homo sapiens	NCBITAXON	NCBITaxon:9606	male	PATO	PATO:0000384	sexually immature stage	UBERON	UBERON:0000112	Patients and their clinical management	id_361
University of Bern pediatric cancer patient	Hospital Records	OMIT	OMIT:0007894	Homo sapiens	NCBITAXON	NCBITaxon:9606	male	PATO	PATO:0000384	sexually immature stage	UBERON	UBERON:0000112	Patients and their clinical management	id_362
University of Bern pediatric cancer patient	Hospital Records	OMIT	OMIT:0007894	Homo sapiens	NCBITAXON	NCBITaxon:9606	female	PATO	PATO:0000383	sexually immature stage	UBERON	UBERON:0000112	Patients and their clinical management	id_363
University of Bern pediatric cancer patient	Hospital Records	OMIT	OMIT:0007894	Homo sapiens	NCBITAXON	NCBITaxon:9606	male	PATO	PATO:0000384	sexually immature stage	UBERON	UBERON:0000112	Patients and their clinical management	id_364
University of Bern pediatric cancer patient	Hospital Records	OMIT	OMIT:0007894	Homo sapiens	NCBITAXON	NCBITaxon:9606	female	PATO	PATO:0000383	sexually immature stage	UBERON	UBERON:0000112	Patients and their clinical management	id_365
University of Bern pediatric cancer patient	Hospital Records	OMIT	OMIT:0007894	Homo sapiens	NCBITAXON	NCBITaxon:9606	male	PATO	PATO:0000384	sexually immature stage	UBERON	UBERON:0000112	Patients and their clinical management	id_366
University of Bern pediatric cancer patient	Hospital Records	OMIT	OMIT:0007894	Homo sapiens	NCBITAXON	NCBITaxon:9606	female	PATO	PATO:0000383	sexually immature stage	UBERON	UBERON:0000112	Patients and their clinical management	id_367
University of Bern pediatric cancer patient	Hospital Records	OMIT	OMIT:0007894	Homo sapiens	NCBITAXON	NCBITaxon:9606	male	PATO	PATO:0000384	sexually immature stage	UBERON	UBERON:0000112	Patients and their clinical management	id_368
University of Bern pediatric cancer patient	Hospital Records	OMIT	OMIT:0007894	Homo sapiens	NCBITAXON	NCBITaxon:9606	female	PATO	PATO:0000383	sexually immature stage	UBERON	UBERON:0000112	Patients and their clinical management	id_369
University of Bern pediatric cancer patient	Hospital Records	OMIT	OMIT:0007894	Homo sapiens	NCBITAXON	NCBITaxon:9606	female	PATO	PATO:0000383	sexually immature stage	UBERON	UBERON:0000112	Patients and their clinical management	id_37
University of Bern pediatric cancer patient	Hospital Records	OMIT	OMIT:0007894	Homo sapiens	NCBITAXON	NCBITaxon:9606	female	PATO	PATO:0000383	sexually immature stage	UBERON	UBERON:0000112	Patients and their clinical management	id_370
University of Bern pediatric cancer patient	Hospital Records	OMIT	OMIT:0007894	Homo sapiens	NCBITAXON	NCBITaxon:9606	male	PATO	PATO:0000384	sexually immature stage	UBERON	UBERON:0000112	Patients and their clinical management	id_371
University of Bern pediatric cancer patient	Hospital Records	OMIT	OMIT:0007894	Homo sapiens	NCBITAXON	NCBITaxon:9606	male	PATO	PATO:0000384	sexually immature stage	UBERON	UBERON:0000112	Patients and their clinical management	id_372
University of Bern pediatric cancer patient	Hospital Records	OMIT	OMIT:0007894	Homo sapiens	NCBITAXON	NCBITaxon:9606	female	PATO	PATO:0000383	sexually immature stage	UBERON	UBERON:0000112	Patients and their clinical management	id_373
University of Bern pediatric cancer patient	Hospital Records	OMIT	OMIT:0007894	Homo sapiens	NCBITAXON	NCBITaxon:9606	female	PATO	PATO:0000383	sexually immature stage	UBERON	UBERON:0000112	Patients and their clinical management	id_374
University of Bern pediatric cancer patient	Hospital Records	OMIT	OMIT:0007894	Homo sapiens	NCBITAXON	NCBITaxon:9606	female	PATO	PATO:0000383	sexually immature stage	UBERON	UBERON:0000112	Patients and their clinical management	id_375
University of Bern pediatric cancer patient	Hospital Records	OMIT	OMIT:0007894	Homo sapiens	NCBITAXON	NCBITaxon:9606	female	PATO	PATO:0000383	sexually immature stage	UBERON	UBERON:0000112	Patients and their clinical management	id_376
University of Bern pediatric cancer patient	Hospital Records	OMIT	OMIT:0007894	Homo sapiens	NCBITAXON	NCBITaxon:9606	male	PATO	PATO:0000384	sexually immature stage	UBERON	UBERON:0000112	Patients and their clinical management	id_377
University of Bern pediatric cancer patient	Hospital Records	OMIT	OMIT:0007894	Homo sapiens	NCBITAXON	NCBITaxon:9606	female	PATO	PATO:0000383	sexually immature stage	UBERON	UBERON:0000112	Patients and their clinical management	id_378
University of Bern pediatric cancer patient	Hospital Records	OMIT	OMIT:0007894	Homo sapiens	NCBITAXON	NCBITaxon:9606	male	PATO	PATO:0000384	sexually immature stage	UBERON	UBERON:0000112	Patients and their clinical management	id_379
University of Bern pediatric cancer patient	Hospital Records	OMIT	OMIT:0007894	Homo sapiens	NCBITAXON	NCBITaxon:9606	male	PATO	PATO:0000384	sexually immature stage	UBERON	UBERON:0000112	Patients and their clinical management	id_38
University of Bern pediatric cancer patient	Hospital Records	OMIT	OMIT:0007894	Homo sapiens	NCBITAXON	NCBITaxon:9606	male	PATO	PATO:0000384	sexually immature stage	UBERON	UBERON:0000112	Patients and their clinical management	id_380
University of Bern pediatric cancer patient	Hospital Records	OMIT	OMIT:0007894	Homo sapiens	NCBITAXON	NCBITaxon:9606	female	PATO	PATO:0000383	sexually immature stage	UBERON	UBERON:0000112	Patients and their clinical management	id_381
University of Bern pediatric cancer patient	Hospital Records	OMIT	OMIT:0007894	Homo sapiens	NCBITAXON	NCBITaxon:9606	male	PATO	PATO:0000384	sexually immature stage	UBERON	UBERON:0000112	Patients and their clinical management	id_382
University of Bern pediatric cancer patient	Hospital Records	OMIT	OMIT:0007894	Homo sapiens	NCBITAXON	NCBITaxon:9606	male	PATO	PATO:0000384	sexually immature stage	UBERON	UBERON:0000112	Patients and their clinical management	id_383
University of Bern pediatric cancer patient	Hospital Records	OMIT	OMIT:0007894	Homo sapiens	NCBITAXON	NCBITaxon:9606	female	PATO	PATO:0000383	sexually immature stage	UBERON	UBERON:0000112	Patients and their clinical management	id_384
University of Bern pediatric cancer patient	Hospital Records	OMIT	OMIT:0007894	Homo sapiens	NCBITAXON	NCBITaxon:9606	male	PATO	PATO:0000384	sexually immature stage	UBERON	UBERON:0000112	Patients and their clinical management	id_385
University of Bern pediatric cancer patient	Hospital Records	OMIT	OMIT:0007894	Homo sapiens	NCBITAXON	NCBITaxon:9606	female	PATO	PATO:0000383	sexually immature stage	UBERON	UBERON:0000112	Patients and their clinical management	id_386
University of Bern pediatric cancer patient	Hospital Records	OMIT	OMIT:0007894	Homo sapiens	NCBITAXON	NCBITaxon:9606	male	PATO	PATO:0000384	sexually immature stage	UBERON	UBERON:0000112	Patients and their clinical management	id_387
University of Bern pediatric cancer patient	Hospital Records	OMIT	OMIT:0007894	Homo sapiens	NCBITAXON	NCBITaxon:9606	male	PATO	PATO:0000384	sexually immature stage	UBERON	UBERON:0000112	Patients and their clinical management	id_388
University of Bern pediatric cancer patient	Hospital Records	OMIT	OMIT:0007894	Homo sapiens	NCBITAXON	NCBITaxon:9606	male	PATO	PATO:0000384	sexually immature stage	UBERON	UBERON:0000112	Patients and their clinical management	id_389
University of Bern pediatric cancer patient	Hospital Records	OMIT	OMIT:0007894	Homo sapiens	NCBITAXON	NCBITaxon:9606	male	PATO	PATO:0000384	sexually immature stage	UBERON	UBERON:0000112	Patients and their clinical management	id_39
University of Bern pediatric cancer patient	Hospital Records	OMIT	OMIT:0007894	Homo sapiens	NCBITAXON	NCBITaxon:9606	female	PATO	PATO:0000383	sexually immature stage	UBERON	UBERON:0000112	Patients and their clinical management	id_390
University of Bern pediatric cancer patient	Hospital Records	OMIT	OMIT:0007894	Homo sapiens	NCBITAXON	NCBITaxon:9606	female	PATO	PATO:0000383	sexually immature stage	UBERON	UBERON:0000112	Patients and their clinical management	id_391
University of Bern pediatric cancer patient	Hospital Records	OMIT	OMIT:0007894	Homo sapiens	NCBITAXON	NCBITaxon:9606	male	PATO	PATO:0000384	sexually immature stage	UBERON	UBERON:0000112	Patients and their clinical management	id_392
University of Bern pediatric cancer patient	Hospital Records	OMIT	OMIT:0007894	Homo sapiens	NCBITAXON	NCBITaxon:9606	female	PATO	PATO:0000383	sexually immature stage	UBERON	UBERON:0000112	Patients and their clinical management	id_393
University of Bern pediatric cancer patient	Hospital Records	OMIT	OMIT:0007894	Homo sapiens	NCBITAXON	NCBITaxon:9606	female	PATO	PATO:0000383	sexually immature stage	UBERON	UBERON:0000112	Patients and their clinical management	id_394
University of Bern pediatric cancer patient	Hospital Records	OMIT	OMIT:0007894	Homo sapiens	NCBITAXON	NCBITaxon:9606	female	PATO	PATO:0000383	sexually immature stage	UBERON	UBERON:0000112	Patients and their clinical management	id_395
University of Bern pediatric cancer patient	Hospital Records	OMIT	OMIT:0007894	Homo sapiens	NCBITAXON	NCBITaxon:9606	male	PATO	PATO:0000384	sexually immature stage	UBERON	UBERON:0000112	Patients and their clinical management	id_396
University of Bern pediatric cancer patient	Hospital Records	OMIT	OMIT:0007894	Homo sapiens	NCBITAXON	NCBITaxon:9606	female	PATO	PATO:0000383	sexually immature stage	UBERON	UBERON:0000112	Patients and their clinical management	id_397
University of Bern pediatric cancer patient	Hospital Records	OMIT	OMIT:0007894	Homo sapiens	NCBITAXON	NCBITaxon:9606	female	PATO	PATO:0000383	sexually immature stage	UBERON	UBERON:0000112	Patients and their clinical management	id_398
University of Bern pediatric cancer patient	Hospital Records	OMIT	OMIT:0007894	Homo sapiens	NCBITAXON	NCBITaxon:9606	female	PATO	PATO:0000383	sexually immature stage	UBERON	UBERON:0000112	Patients and their clinical management	id_399
University of Bern pediatric cancer patient	Hospital Records	OMIT	OMIT:0007894	Homo sapiens	NCBITAXON	NCBITaxon:9606	male	PATO	PATO:0000384	sexually immature stage	UBERON	UBERON:0000112	Patients and their clinical management	id_4
University of Bern pediatric cancer patient	Hospital Records	OMIT	OMIT:0007894	Homo sapiens	NCBITAXON	NCBITaxon:9606	male	PATO	PATO:0000384	sexually immature stage	UBERON	UBERON:0000112	Patients and their clinical management	id_40
University of Bern pediatric cancer patient	Hospital Records	OMIT	OMIT:0007894	Homo sapiens	NCBITAXON	NCBITaxon:9606	male	PATO	PATO:0000384	sexually immature stage	UBERON	UBERON:0000112	Patients and their clinical management	id_400
University of Bern pediatric cancer patient	Hospital Records	OMIT	OMIT:0007894	Homo sapiens	NCBITAXON	NCBITaxon:9606	female	PATO	PATO:0000383	sexually immature stage	UBERON	UBERON:0000112	Patients and their clinical management	id_401
University of Bern pediatric cancer patient	Hospital Records	OMIT	OMIT:0007894	Homo sapiens	NCBITAXON	NCBITaxon:9606	female	PATO	PATO:0000383	sexually immature stage	UBERON	UBERON:0000112	Patients and their clinical management	id_402
University of Bern pediatric cancer patient	Hospital Records	OMIT	OMIT:0007894	Homo sapiens	NCBITAXON	NCBITaxon:9606	female	PATO	PATO:0000383	sexually immature stage	UBERON	UBERON:0000112	Patients and their clinical management	id_403
University of Bern pediatric cancer patient	Hospital Records	OMIT	OMIT:0007894	Homo sapiens	NCBITAXON	NCBITaxon:9606	male	PATO	PATO:0000384	sexually immature stage	UBERON	UBERON:0000112	Patients and their clinical management	id_404
University of Bern pediatric cancer patient	Hospital Records	OMIT	OMIT:0007894	Homo sapiens	NCBITAXON	NCBITaxon:9606	female	PATO	PATO:0000383	sexually immature stage	UBERON	UBERON:0000112	Patients and their clinical management	id_405
University of Bern pediatric cancer patient	Hospital Records	OMIT	OMIT:0007894	Homo sapiens	NCBITAXON	NCBITaxon:9606	female	PATO	PATO:0000383	sexually immature stage	UBERON	UBERON:0000112	Patients and their clinical management	id_406
University of Bern pediatric cancer patient	Hospital Records	OMIT	OMIT:0007894	Homo sapiens	NCBITAXON	NCBITaxon:9606	female	PATO	PATO:0000383	sexually immature stage	UBERON	UBERON:0000112	Patients and their clinical management	id_407
University of Bern pediatric cancer patient	Hospital Records	OMIT	OMIT:0007894	Homo sapiens	NCBITAXON	NCBITaxon:9606	female	PATO	PATO:0000383	sexually immature stage	UBERON	UBERON:0000112	Patients and their clinical management	id_408
University of Bern pediatric cancer patient	Hospital Records	OMIT	OMIT:0007894	Homo sapiens	NCBITAXON	NCBITaxon:9606	male	PATO	PATO:0000384	sexually immature stage	UBERON	UBERON:0000112	Patients and their clinical management	id_409
University of Bern pediatric cancer patient	Hospital Records	OMIT	OMIT:0007894	Homo sapiens	NCBITAXON	NCBITaxon:9606	male	PATO	PATO:0000384	sexually immature stage	UBERON	UBERON:0000112	Patients and their clinical management	id_41
University of Bern pediatric cancer patient	Hospital Records	OMIT	OMIT:0007894	Homo sapiens	NCBITAXON	NCBITaxon:9606	male	PATO	PATO:0000384	sexually immature stage	UBERON	UBERON:0000112	Patients and their clinical management	id_410
University of Bern pediatric cancer patient	Hospital Records	OMIT	OMIT:0007894	Homo sapiens	NCBITAXON	NCBITaxon:9606	male	PATO	PATO:0000384	sexually immature stage	UBERON	UBERON:0000112	Patients and their clinical management	id_411
University of Bern pediatric cancer patient	Hospital Records	OMIT	OMIT:0007894	Homo sapiens	NCBITAXON	NCBITaxon:9606	male	PATO	PATO:0000384	sexually immature stage	UBERON	UBERON:0000112	Patients and their clinical management	id_412
University of Bern pediatric cancer patient	Hospital Records	OMIT	OMIT:0007894	Homo sapiens	NCBITAXON	NCBITaxon:9606	male	PATO	PATO:0000384	sexually immature stage	UBERON	UBERON:0000112	Patients and their clinical management	id_413
University of Bern pediatric cancer patient	Hospital Records	OMIT	OMIT:0007894	Homo sapiens	NCBITAXON	NCBITaxon:9606	male	PATO	PATO:0000384	sexually immature stage	UBERON	UBERON:0000112	Patients and their clinical management	id_414
University of Bern pediatric cancer patient	Hospital Records	OMIT	OMIT:0007894	Homo sapiens	NCBITAXON	NCBITaxon:9606	male	PATO	PATO:0000384	sexually immature stage	UBERON	UBERON:0000112	Patients and their clinical management	id_415
University of Bern pediatric cancer patient	Hospital Records	OMIT	OMIT:0007894	Homo sapiens	NCBITAXON	NCBITaxon:9606	male	PATO	PATO:0000384	sexually immature stage	UBERON	UBERON:0000112	Patients and their clinical management	id_416
University of Bern pediatric cancer patient	Hospital Records	OMIT	OMIT:0007894	Homo sapiens	NCBITAXON	NCBITaxon:9606	female	PATO	PATO:0000383	sexually immature stage	UBERON	UBERON:0000112	Patients and their clinical management	id_417
University of Bern pediatric cancer patient	Hospital Records	OMIT	OMIT:0007894	Homo sapiens	NCBITAXON	NCBITaxon:9606	female	PATO	PATO:0000383	sexually immature stage	UBERON	UBERON:0000112	Patients and their clinical management	id_418
University of Bern pediatric cancer patient	Hospital Records	OMIT	OMIT:0007894	Homo sapiens	NCBITAXON	NCBITaxon:9606	female	PATO	PATO:0000383	sexually immature stage	UBERON	UBERON:0000112	Patients and their clinical management	id_419
University of Bern pediatric cancer patient	Hospital Records	OMIT	OMIT:0007894	Homo sapiens	NCBITAXON	NCBITaxon:9606	male	PATO	PATO:0000384	sexually immature stage	UBERON	UBERON:0000112	Patients and their clinical management	id_42
University of Bern pediatric cancer patient	Hospital Records	OMIT	OMIT:0007894	Homo sapiens	NCBITAXON	NCBITaxon:9606	male	PATO	PATO:0000384	sexually immature stage	UBERON	UBERON:0000112	Patients and their clinical management	id_420
University of Bern pediatric cancer patient	Hospital Records	OMIT	OMIT:0007894	Homo sapiens	NCBITAXON	NCBITaxon:9606	female	PATO	PATO:0000383	sexually immature stage	UBERON	UBERON:0000112	Patients and their clinical management	id_421
University of Bern pediatric cancer patient	Hospital Records	OMIT	OMIT:0007894	Homo sapiens	NCBITAXON	NCBITaxon:9606	female	PATO	PATO:0000383	sexually immature stage	UBERON	UBERON:0000112	Patients and their clinical management	id_422
University of Bern pediatric cancer patient	Hospital Records	OMIT	OMIT:0007894	Homo sapiens	NCBITAXON	NCBITaxon:9606	female	PATO	PATO:0000383	sexually immature stage	UBERON	UBERON:0000112	Patients and their clinical management	id_423
University of Bern pediatric cancer patient	Hospital Records	OMIT	OMIT:0007894	Homo sapiens	NCBITAXON	NCBITaxon:9606	male	PATO	PATO:0000384	sexually immature stage	UBERON	UBERON:0000112	Patients and their clinical management	id_424
University of Bern pediatric cancer patient	Hospital Records	OMIT	OMIT:0007894	Homo sapiens	NCBITAXON	NCBITaxon:9606	male	PATO	PATO:0000384	sexually immature stage	UBERON	UBERON:0000112	Patients and their clinical management	id_425
University of Bern pediatric cancer patient	Hospital Records	OMIT	OMIT:0007894	Homo sapiens	NCBITAXON	NCBITaxon:9606	male	PATO	PATO:0000384	sexually immature stage	UBERON	UBERON:0000112	Patients and their clinical management	id_426
University of Bern pediatric cancer patient	Hospital Records	OMIT	OMIT:0007894	Homo sapiens	NCBITAXON	NCBITaxon:9606	male	PATO	PATO:0000384	sexually immature stage	UBERON	UBERON:0000112	Patients and their clinical management	id_427
University of Bern pediatric cancer patient	Hospital Records	OMIT	OMIT:0007894	Homo sapiens	NCBITAXON	NCBITaxon:9606	male	PATO	PATO:0000384	sexually immature stage	UBERON	UBERON:0000112	Patients and their clinical management	id_428
University of Bern pediatric cancer patient	Hospital Records	OMIT	OMIT:0007894	Homo sapiens	NCBITAXON	NCBITaxon:9606	male	PATO	PATO:0000384	sexually immature stage	UBERON	UBERON:0000112	Patients and their clinical management	id_429
University of Bern pediatric cancer patient	Hospital Records	OMIT	OMIT:0007894	Homo sapiens	NCBITAXON	NCBITaxon:9606	female	PATO	PATO:0000383	sexually immature stage	UBERON	UBERON:0000112	Patients and their clinical management	id_43
University of Bern pediatric cancer patient	Hospital Records	OMIT	OMIT:0007894	Homo sapiens	NCBITAXON	NCBITaxon:9606	male	PATO	PATO:0000384	sexually immature stage	UBERON	UBERON:0000112	Patients and their clinical management	id_430
University of Bern pediatric cancer patient	Hospital Records	OMIT	OMIT:0007894	Homo sapiens	NCBITAXON	NCBITaxon:9606	female	PATO	PATO:0000383	sexually immature stage	UBERON	UBERON:0000112	Patients and their clinical management	id_431
University of Bern pediatric cancer patient	Hospital Records	OMIT	OMIT:0007894	Homo sapiens	NCBITAXON	NCBITaxon:9606	female	PATO	PATO:0000383	sexually immature stage	UBERON	UBERON:0000112	Patients and their clinical management	id_432
University of Bern pediatric cancer patient	Hospital Records	OMIT	OMIT:0007894	Homo sapiens	NCBITAXON	NCBITaxon:9606	female	PATO	PATO:0000383	sexually immature stage	UBERON	UBERON:0000112	Patients and their clinical management	id_433
University of Bern pediatric cancer patient	Hospital Records	OMIT	OMIT:0007894	Homo sapiens	NCBITAXON	NCBITaxon:9606	female	PATO	PATO:0000383	sexually immature stage	UBERON	UBERON:0000112	Patients and their clinical management	id_434
University of Bern pediatric cancer patient	Hospital Records	OMIT	OMIT:0007894	Homo sapiens	NCBITAXON	NCBITaxon:9606	female	PATO	PATO:0000383	sexually immature stage	UBERON	UBERON:0000112	Patients and their clinical management	id_435
University of Bern pediatric cancer patient	Hospital Records	OMIT	OMIT:0007894	Homo sapiens	NCBITAXON	NCBITaxon:9606	male	PATO	PATO:0000384	sexually immature stage	UBERON	UBERON:0000112	Patients and their clinical management	id_436
University of Bern pediatric cancer patient	Hospital Records	OMIT	OMIT:0007894	Homo sapiens	NCBITAXON	NCBITaxon:9606	female	PATO	PATO:0000383	sexually immature stage	UBERON	UBERON:0000112	Patients and their clinical management	id_437
University of Bern pediatric cancer patient	Hospital Records	OMIT	OMIT:0007894	Homo sapiens	NCBITAXON	NCBITaxon:9606	female	PATO	PATO:0000383	sexually immature stage	UBERON	UBERON:0000112	Patients and their clinical management	id_438
University of Bern pediatric cancer patient	Hospital Records	OMIT	OMIT:0007894	Homo sapiens	NCBITAXON	NCBITaxon:9606	female	PATO	PATO:0000383	sexually immature stage	UBERON	UBERON:0000112	Patients and their clinical management	id_439
University of Bern pediatric cancer patient	Hospital Records	OMIT	OMIT:0007894	Homo sapiens	NCBITAXON	NCBITaxon:9606	male	PATO	PATO:0000384	sexually immature stage	UBERON	UBERON:0000112	Patients and their clinical management	id_44
University of Bern pediatric cancer patient	Hospital Records	OMIT	OMIT:0007894	Homo sapiens	NCBITAXON	NCBITaxon:9606	male	PATO	PATO:0000384	sexually immature stage	UBERON	UBERON:0000112	Patients and their clinical management	id_440
University of Bern pediatric cancer patient	Hospital Records	OMIT	OMIT:0007894	Homo sapiens	NCBITAXON	NCBITaxon:9606	female	PATO	PATO:0000383	sexually immature stage	UBERON	UBERON:0000112	Patients and their clinical management	id_441
University of Bern pediatric cancer patient	Hospital Records	OMIT	OMIT:0007894	Homo sapiens	NCBITAXON	NCBITaxon:9606	female	PATO	PATO:0000383	sexually immature stage	UBERON	UBERON:0000112	Patients and their clinical management	id_442
University of Bern pediatric cancer patient	Hospital Records	OMIT	OMIT:0007894	Homo sapiens	NCBITAXON	NCBITaxon:9606	female	PATO	PATO:0000383	sexually immature stage	UBERON	UBERON:0000112	Patients and their clinical management	id_443
University of Bern pediatric cancer patient	Hospital Records	OMIT	OMIT:0007894	Homo sapiens	NCBITAXON	NCBITaxon:9606	male	PATO	PATO:0000384	sexually immature stage	UBERON	UBERON:0000112	Patients and their clinical management	id_444
University of Bern pediatric cancer patient	Hospital Records	OMIT	OMIT:0007894	Homo sapiens	NCBITAXON	NCBITaxon:9606	female	PATO	PATO:0000383	sexually immature stage	UBERON	UBERON:0000112	Patients and their clinical management	id_445
University of Bern pediatric cancer patient	Hospital Records	OMIT	OMIT:0007894	Homo sapiens	NCBITAXON	NCBITaxon:9606	male	PATO	PATO:0000384	sexually immature stage	UBERON	UBERON:0000112	Patients and their clinical management	id_446
University of Bern pediatric cancer patient	Hospital Records	OMIT	OMIT:0007894	Homo sapiens	NCBITAXON	NCBITaxon:9606	female	PATO	PATO:0000383	sexually immature stage	UBERON	UBERON:0000112	Patients and their clinical management	id_447
University of Bern pediatric cancer patient	Hospital Records	OMIT	OMIT:0007894	Homo sapiens	NCBITAXON	NCBITaxon:9606	female	PATO	PATO:0000383	sexually immature stage	UBERON	UBERON:0000112	Patients and their clinical management	id_448
University of Bern pediatric cancer patient	Hospital Records	OMIT	OMIT:0007894	Homo sapiens	NCBITAXON	NCBITaxon:9606	female	PATO	PATO:0000383	sexually immature stage	UBERON	UBERON:0000112	Patients and their clinical management	id_449
University of Bern pediatric cancer patient	Hospital Records	OMIT	OMIT:0007894	Homo sapiens	NCBITAXON	NCBITaxon:9606	female	PATO	PATO:0000383	sexually immature stage	UBERON	UBERON:0000112	Patients and their clinical management	id_45
University of Bern pediatric cancer patient	Hospital Records	OMIT	OMIT:0007894	Homo sapiens	NCBITAXON	NCBITaxon:9606	male	PATO	PATO:0000384	sexually immature stage	UBERON	UBERON:0000112	Patients and their clinical management	id_450
University of Bern pediatric cancer patient	Hospital Records	OMIT	OMIT:0007894	Homo sapiens	NCBITAXON	NCBITaxon:9606	male	PATO	PATO:0000384	sexually immature stage	UBERON	UBERON:0000112	Patients and their clinical management	id_451
University of Bern pediatric cancer patient	Hospital Records	OMIT	OMIT:0007894	Homo sapiens	NCBITAXON	NCBITaxon:9606	female	PATO	PATO:0000383	sexually immature stage	UBERON	UBERON:0000112	Patients and their clinical management	id_452
University of Bern pediatric cancer patient	Hospital Records	OMIT	OMIT:0007894	Homo sapiens	NCBITAXON	NCBITaxon:9606	male	PATO	PATO:0000384	sexually immature stage	UBERON	UBERON:0000112	Patients and their clinical management	id_453
University of Bern pediatric cancer patient	Hospital Records	OMIT	OMIT:0007894	Homo sapiens	NCBITAXON	NCBITaxon:9606	female	PATO	PATO:0000383	sexually immature stage	UBERON	UBERON:0000112	Patients and their clinical management	id_454
University of Bern pediatric cancer patient	Hospital Records	OMIT	OMIT:0007894	Homo sapiens	NCBITAXON	NCBITaxon:9606	male	PATO	PATO:0000384	sexually immature stage	UBERON	UBERON:0000112	Patients and their clinical management	id_455
University of Bern pediatric cancer patient	Hospital Records	OMIT	OMIT:0007894	Homo sapiens	NCBITAXON	NCBITaxon:9606	male	PATO	PATO:0000384	sexually immature stage	UBERON	UBERON:0000112	Patients and their clinical management	id_456
University of Bern pediatric cancer patient	Hospital Records	OMIT	OMIT:0007894	Homo sapiens	NCBITAXON	NCBITaxon:9606	female	PATO	PATO:0000383	sexually immature stage	UBERON	UBERON:0000112	Patients and their clinical management	id_457
University of Bern pediatric cancer patient	Hospital Records	OMIT	OMIT:0007894	Homo sapiens	NCBITAXON	NCBITaxon:9606	male	PATO	PATO:0000384	sexually immature stage	UBERON	UBERON:0000112	Patients and their clinical management	id_458
University of Bern pediatric cancer patient	Hospital Records	OMIT	OMIT:0007894	Homo sapiens	NCBITAXON	NCBITaxon:9606	female	PATO	PATO:0000383	sexually immature stage	UBERON	UBERON:0000112	Patients and their clinical management	id_459
University of Bern pediatric cancer patient	Hospital Records	OMIT	OMIT:0007894	Homo sapiens	NCBITAXON	NCBITaxon:9606	female	PATO	PATO:0000383	sexually immature stage	UBERON	UBERON:0000112	Patients and their clinical management	id_46
University of Bern pediatric cancer patient	Hospital Records	OMIT	OMIT:0007894	Homo sapiens	NCBITAXON	NCBITaxon:9606	male	PATO	PATO:0000384	sexually immature stage	UBERON	UBERON:0000112	Patients and their clinical management	id_460
University of Bern pediatric cancer patient	Hospital Records	OMIT	OMIT:0007894	Homo sapiens	NCBITAXON	NCBITaxon:9606	male	PATO	PATO:0000384	sexually immature stage	UBERON	UBERON:0000112	Patients and their clinical management	id_461
University of Bern pediatric cancer patient	Hospital Records	OMIT	OMIT:0007894	Homo sapiens	NCBITAXON	NCBITaxon:9606	female	PATO	PATO:0000383	sexually immature stage	UBERON	UBERON:0000112	Patients and their clinical management	id_462
University of Bern pediatric cancer patient	Hospital Records	OMIT	OMIT:0007894	Homo sapiens	NCBITAXON	NCBITaxon:9606	female	PATO	PATO:0000383	sexually immature stage	UBERON	UBERON:0000112	Patients and their clinical management	id_463
University of Bern pediatric cancer patient	Hospital Records	OMIT	OMIT:0007894	Homo sapiens	NCBITAXON	NCBITaxon:9606	male	PATO	PATO:0000384	sexually immature stage	UBERON	UBERON:0000112	Patients and their clinical management	id_464
University of Bern pediatric cancer patient	Hospital Records	OMIT	OMIT:0007894	Homo sapiens	NCBITAXON	NCBITaxon:9606	male	PATO	PATO:0000384	sexually immature stage	UBERON	UBERON:0000112	Patients and their clinical management	id_465
University of Bern pediatric cancer patient	Hospital Records	OMIT	OMIT:0007894	Homo sapiens	NCBITAXON	NCBITaxon:9606	male	PATO	PATO:0000384	sexually immature stage	UBERON	UBERON:0000112	Patients and their clinical management	id_466
University of Bern pediatric cancer patient	Hospital Records	OMIT	OMIT:0007894	Homo sapiens	NCBITAXON	NCBITaxon:9606	male	PATO	PATO:0000384	sexually immature stage	UBERON	UBERON:0000112	Patients and their clinical management	id_467
University of Bern pediatric cancer patient	Hospital Records	OMIT	OMIT:0007894	Homo sapiens	NCBITAXON	NCBITaxon:9606	female	PATO	PATO:0000383	sexually immature stage	UBERON	UBERON:0000112	Patients and their clinical management	id_468
University of Bern pediatric cancer patient	Hospital Records	OMIT	OMIT:0007894	Homo sapiens	NCBITAXON	NCBITaxon:9606	female	PATO	PATO:0000383	sexually immature stage	UBERON	UBERON:0000112	Patients and their clinical management	id_469
University of Bern pediatric cancer patient	Hospital Records	OMIT	OMIT:0007894	Homo sapiens	NCBITAXON	NCBITaxon:9606	male	PATO	PATO:0000384	sexually immature stage	UBERON	UBERON:0000112	Patients and their clinical management	id_47
University of Bern pediatric cancer patient	Hospital Records	OMIT	OMIT:0007894	Homo sapiens	NCBITAXON	NCBITaxon:9606	male	PATO	PATO:0000384	sexually immature stage	UBERON	UBERON:0000112	Patients and their clinical management	id_470
University of Bern pediatric cancer patient	Hospital Records	OMIT	OMIT:0007894	Homo sapiens	NCBITAXON	NCBITaxon:9606	male	PATO	PATO:0000384	sexually immature stage	UBERON	UBERON:0000112	Patients and their clinical management	id_471
University of Bern pediatric cancer patient	Hospital Records	OMIT	OMIT:0007894	Homo sapiens	NCBITAXON	NCBITaxon:9606	male	PATO	PATO:0000384	sexually immature stage	UBERON	UBERON:0000112	Patients and their clinical management	id_472
University of Bern pediatric cancer patient	Hospital Records	OMIT	OMIT:0007894	Homo sapiens	NCBITAXON	NCBITaxon:9606	male	PATO	PATO:0000384	sexually immature stage	UBERON	UBERON:0000112	Patients and their clinical management	id_473
University of Bern pediatric cancer patient	Hospital Records	OMIT	OMIT:0007894	Homo sapiens	NCBITAXON	NCBITaxon:9606	female	PATO	PATO:0000383	sexually immature stage	UBERON	UBERON:0000112	Patients and their clinical management	id_474
University of Bern pediatric cancer patient	Hospital Records	OMIT	OMIT:0007894	Homo sapiens	NCBITAXON	NCBITaxon:9606	male	PATO	PATO:0000384	sexually immature stage	UBERON	UBERON:0000112	Patients and their clinical management	id_475
University of Bern pediatric cancer patient	Hospital Records	OMIT	OMIT:0007894	Homo sapiens	NCBITAXON	NCBITaxon:9606	male	PATO	PATO:0000384	sexually immature stage	UBERON	UBERON:0000112	Patients and their clinical management	id_476
University of Bern pediatric cancer patient	Hospital Records	OMIT	OMIT:0007894	Homo sapiens	NCBITAXON	NCBITaxon:9606	female	PATO	PATO:0000383	sexually immature stage	UBERON	UBERON:0000112	Patients and their clinical management	id_477
University of Bern pediatric cancer patient	Hospital Records	OMIT	OMIT:0007894	Homo sapiens	NCBITAXON	NCBITaxon:9606	male	PATO	PATO:0000384	sexually immature stage	UBERON	UBERON:0000112	Patients and their clinical management	id_478
University of Bern pediatric cancer patient	Hospital Records	OMIT	OMIT:0007894	Homo sapiens	NCBITAXON	NCBITaxon:9606	male	PATO	PATO:0000384	sexually immature stage	UBERON	UBERON:0000112	Patients and their clinical management	id_479
University of Bern pediatric cancer patient	Hospital Records	OMIT	OMIT:0007894	Homo sapiens	NCBITAXON	NCBITaxon:9606	male	PATO	PATO:0000384	sexually immature stage	UBERON	UBERON:0000112	Patients and their clinical management	id_48
University of Bern pediatric cancer patient	Hospital Records	OMIT	OMIT:0007894	Homo sapiens	NCBITAXON	NCBITaxon:9606	female	PATO	PATO:0000383	sexually immature stage	UBERON	UBERON:0000112	Patients and their clinical management	id_480
University of Bern pediatric cancer patient	Hospital Records	OMIT	OMIT:0007894	Homo sapiens	NCBITAXON	NCBITaxon:9606	male	PATO	PATO:0000384	sexually immature stage	UBERON	UBERON:0000112	Patients and their clinical management	id_481
University of Bern pediatric cancer patient	Hospital Records	OMIT	OMIT:0007894	Homo sapiens	NCBITAXON	NCBITaxon:9606	female	PATO	PATO:0000383	sexually immature stage	UBERON	UBERON:0000112	Patients and their clinical management	id_482
University of Bern pediatric cancer patient	Hospital Records	OMIT	OMIT:0007894	Homo sapiens	NCBITAXON	NCBITaxon:9606	male	PATO	PATO:0000384	sexually immature stage	UBERON	UBERON:0000112	Patients and their clinical management	id_483
University of Bern pediatric cancer patient	Hospital Records	OMIT	OMIT:0007894	Homo sapiens	NCBITAXON	NCBITaxon:9606	male	PATO	PATO:0000384	sexually immature stage	UBERON	UBERON:0000112	Patients and their clinical management	id_484
University of Bern pediatric cancer patient	Hospital Records	OMIT	OMIT:0007894	Homo sapiens	NCBITAXON	NCBITaxon:9606	male	PATO	PATO:0000384	sexually immature stage	UBERON	UBERON:0000112	Patients and their clinical management	id_485
University of Bern pediatric cancer patient	Hospital Records	OMIT	OMIT:0007894	Homo sapiens	NCBITAXON	NCBITaxon:9606	male	PATO	PATO:0000384	sexually immature stage	UBERON	UBERON:0000112	Patients and their clinical management	id_486
University of Bern pediatric cancer patient	Hospital Records	OMIT	OMIT:0007894	Homo sapiens	NCBITAXON	NCBITaxon:9606	male	PATO	PATO:0000384	sexually immature stage	UBERON	UBERON:0000112	Patients and their clinical management	id_487
University of Bern pediatric cancer patient	Hospital Records	OMIT	OMIT:0007894	Homo sapiens	NCBITAXON	NCBITaxon:9606	male	PATO	PATO:0000384	sexually immature stage	UBERON	UBERON:0000112	Patients and their clinical management	id_488
University of Bern pediatric cancer patient	Hospital Records	OMIT	OMIT:0007894	Homo sapiens	NCBITAXON	NCBITaxon:9606	male	PATO	PATO:0000384	sexually immature stage	UBERON	UBERON:0000112	Patients and their clinical management	id_489
University of Bern pediatric cancer patient	Hospital Records	OMIT	OMIT:0007894	Homo sapiens	NCBITAXON	NCBITaxon:9606	male	PATO	PATO:0000384	sexually immature stage	UBERON	UBERON:0000112	Patients and their clinical management	id_49
University of Bern pediatric cancer patient	Hospital Records	OMIT	OMIT:0007894	Homo sapiens	NCBITAXON	NCBITaxon:9606	male	PATO	PATO:0000384	sexually immature stage	UBERON	UBERON:0000112	Patients and their clinical management	id_490
University of Bern pediatric cancer patient	Hospital Records	OMIT	OMIT:0007894	Homo sapiens	NCBITAXON	NCBITaxon:9606	female	PATO	PATO:0000383	sexually immature stage	UBERON	UBERON:0000112	Patients and their clinical management	id_491
University of Bern pediatric cancer patient	Hospital Records	OMIT	OMIT:0007894	Homo sapiens	NCBITAXON	NCBITaxon:9606	male	PATO	PATO:0000384	sexually immature stage	UBERON	UBERON:0000112	Patients and their clinical management	id_492
University of Bern pediatric cancer patient	Hospital Records	OMIT	OMIT:0007894	Homo sapiens	NCBITAXON	NCBITaxon:9606	female	PATO	PATO:0000383	sexually immature stage	UBERON	UBERON:0000112	Patients and their clinical management	id_493
University of Bern pediatric cancer patient	Hospital Records	OMIT	OMIT:0007894	Homo sapiens	NCBITAXON	NCBITaxon:9606	male	PATO	PATO:0000384	sexually immature stage	UBERON	UBERON:0000112	Patients and their clinical management	id_494
University of Bern pediatric cancer patient	Hospital Records	OMIT	OMIT:0007894	Homo sapiens	NCBITAXON	NCBITaxon:9606	male	PATO	PATO:0000384	sexually immature stage	UBERON	UBERON:0000112	Patients and their clinical management	id_495
University of Bern pediatric cancer patient	Hospital Records	OMIT	OMIT:0007894	Homo sapiens	NCBITAXON	NCBITaxon:9606	female	PATO	PATO:0000383	sexually immature stage	UBERON	UBERON:0000112	Patients and their clinical management	id_496
University of Bern pediatric cancer patient	Hospital Records	OMIT	OMIT:0007894	Homo sapiens	NCBITAXON	NCBITaxon:9606	male	PATO	PATO:0000384	sexually immature stage	UBERON	UBERON:0000112	Patients and their clinical management	id_497
University of Bern pediatric cancer patient	Hospital Records	OMIT	OMIT:0007894	Homo sapiens	NCBITAXON	NCBITaxon:9606	male	PATO	PATO:0000384	sexually immature stage	UBERON	UBERON:0000112	Patients and their clinical management	id_498
University of Bern pediatric cancer patient	Hospital Records	OMIT	OMIT:0007894	Homo sapiens	NCBITAXON	NCBITaxon:9606	male	PATO	PATO:0000384	sexually immature stage	UBERON	UBERON:0000112	Patients and their clinical management	id_499
University of Bern pediatric cancer patient	Hospital Records	OMIT	OMIT:0007894	Homo sapiens	NCBITAXON	NCBITaxon:9606	male	PATO	PATO:0000384	sexually immature stage	UBERON	UBERON:0000112	Patients and their clinical management	id_5
University of Bern pediatric cancer patient	Hospital Records	OMIT	OMIT:0007894	Homo sapiens	NCBITAXON	NCBITaxon:9606	male	PATO	PATO:0000384	sexually immature stage	UBERON	UBERON:0000112	Patients and their clinical management	id_50
University of Bern pediatric cancer patient	Hospital Records	OMIT	OMIT:0007894	Homo sapiens	NCBITAXON	NCBITaxon:9606	male	PATO	PATO:0000384	sexually immature stage	UBERON	UBERON:0000112	Patients and their clinical management	id_500
University of Bern pediatric cancer patient	Hospital Records	OMIT	OMIT:0007894	Homo sapiens	NCBITAXON	NCBITaxon:9606	male	PATO	PATO:0000384	sexually immature stage	UBERON	UBERON:0000112	Patients and their clinical management	id_501
University of Bern pediatric cancer patient	Hospital Records	OMIT	OMIT:0007894	Homo sapiens	NCBITAXON	NCBITaxon:9606	female	PATO	PATO:0000383	sexually immature stage	UBERON	UBERON:0000112	Patients and their clinical management	id_502
University of Bern pediatric cancer patient	Hospital Records	OMIT	OMIT:0007894	Homo sapiens	NCBITAXON	NCBITaxon:9606	female	PATO	PATO:0000383	sexually immature stage	UBERON	UBERON:0000112	Patients and their clinical management	id_503
University of Bern pediatric cancer patient	Hospital Records	OMIT	OMIT:0007894	Homo sapiens	NCBITAXON	NCBITaxon:9606	female	PATO	PATO:0000383	sexually immature stage	UBERON	UBERON:0000112	Patients and their clinical management	id_504
University of Bern pediatric cancer patient	Hospital Records	OMIT	OMIT:0007894	Homo sapiens	NCBITAXON	NCBITaxon:9606	male	PATO	PATO:0000384	sexually immature stage	UBERON	UBERON:0000112	Patients and their clinical management	id_505
University of Bern pediatric cancer patient	Hospital Records	OMIT	OMIT:0007894	Homo sapiens	NCBITAXON	NCBITaxon:9606	male	PATO	PATO:0000384	sexually immature stage	UBERON	UBERON:0000112	Patients and their clinical management	id_506
University of Bern pediatric cancer patient	Hospital Records	OMIT	OMIT:0007894	Homo sapiens	NCBITAXON	NCBITaxon:9606	male	PATO	PATO:0000384	sexually immature stage	UBERON	UBERON:0000112	Patients and their clinical management	id_507
University of Bern pediatric cancer patient	Hospital Records	OMIT	OMIT:0007894	Homo sapiens	NCBITAXON	NCBITaxon:9606	male	PATO	PATO:0000384	sexually immature stage	UBERON	UBERON:0000112	Patients and their clinical management	id_508
University of Bern pediatric cancer patient	Hospital Records	OMIT	OMIT:0007894	Homo sapiens	NCBITAXON	NCBITaxon:9606	female	PATO	PATO:0000383	sexually immature stage	UBERON	UBERON:0000112	Patients and their clinical management	id_509
University of Bern pediatric cancer patient	Hospital Records	OMIT	OMIT:0007894	Homo sapiens	NCBITAXON	NCBITaxon:9606	male	PATO	PATO:0000384	sexually immature stage	UBERON	UBERON:0000112	Patients and their clinical management	id_51
University of Bern pediatric cancer patient	Hospital Records	OMIT	OMIT:0007894	Homo sapiens	NCBITAXON	NCBITaxon:9606	female	PATO	PATO:0000383	sexually immature stage	UBERON	UBERON:0000112	Patients and their clinical management	id_510
University of Bern pediatric cancer patient	Hospital Records	OMIT	OMIT:0007894	Homo sapiens	NCBITAXON	NCBITaxon:9606	female	PATO	PATO:0000383	sexually immature stage	UBERON	UBERON:0000112	Patients and their clinical management	id_511
University of Bern pediatric cancer patient	Hospital Records	OMIT	OMIT:0007894	Homo sapiens	NCBITAXON	NCBITaxon:9606	female	PATO	PATO:0000383	sexually immature stage	UBERON	UBERON:0000112	Patients and their clinical management	id_512
University of Bern pediatric cancer patient	Hospital Records	OMIT	OMIT:0007894	Homo sapiens	NCBITAXON	NCBITaxon:9606	female	PATO	PATO:0000383	sexually immature stage	UBERON	UBERON:0000112	Patients and their clinical management	id_513
University of Bern pediatric cancer patient	Hospital Records	OMIT	OMIT:0007894	Homo sapiens	NCBITAXON	NCBITaxon:9606	female	PATO	PATO:0000383	sexually immature stage	UBERON	UBERON:0000112	Patients and their clinical management	id_514
University of Bern pediatric cancer patient	Hospital Records	OMIT	OMIT:0007894	Homo sapiens	NCBITAXON	NCBITaxon:9606	male	PATO	PATO:0000384	sexually immature stage	UBERON	UBERON:0000112	Patients and their clinical management	id_515
University of Bern pediatric cancer patient	Hospital Records	OMIT	OMIT:0007894	Homo sapiens	NCBITAXON	NCBITaxon:9606	male	PATO	PATO:0000384	sexually immature stage	UBERON	UBERON:0000112	Patients and their clinical management	id_516
University of Bern pediatric cancer patient	Hospital Records	OMIT	OMIT:0007894	Homo sapiens	NCBITAXON	NCBITaxon:9606	female	PATO	PATO:0000383	sexually immature stage	UBERON	UBERON:0000112	Patients and their clinical management	id_517
University of Bern pediatric cancer patient	Hospital Records	OMIT	OMIT:0007894	Homo sapiens	NCBITAXON	NCBITaxon:9606	male	PATO	PATO:0000384	sexually immature stage	UBERON	UBERON:0000112	Patients and their clinical management	id_518
University of Bern pediatric cancer patient	Hospital Records	OMIT	OMIT:0007894	Homo sapiens	NCBITAXON	NCBITaxon:9606	female	PATO	PATO:0000383	sexually immature stage	UBERON	UBERON:0000112	Patients and their clinical management	id_519
University of Bern pediatric cancer patient	Hospital Records	OMIT	OMIT:0007894	Homo sapiens	NCBITAXON	NCBITaxon:9606	female	PATO	PATO:0000383	sexually immature stage	UBERON	UBERON:0000112	Patients and their clinical management	id_52
University of Bern pediatric cancer patient	Hospital Records	OMIT	OMIT:0007894	Homo sapiens	NCBITAXON	NCBITaxon:9606	female	PATO	PATO:0000383	sexually immature stage	UBERON	UBERON:0000112	Patients and their clinical management	id_520
University of Bern pediatric cancer patient	Hospital Records	OMIT	OMIT:0007894	Homo sapiens	NCBITAXON	NCBITaxon:9606	female	PATO	PATO:0000383	sexually immature stage	UBERON	UBERON:0000112	Patients and their clinical management	id_521
University of Bern pediatric cancer patient	Hospital Records	OMIT	OMIT:0007894	Homo sapiens	NCBITAXON	NCBITaxon:9606	female	PATO	PATO:0000383	sexually immature stage	UBERON	UBERON:0000112	Patients and their clinical management	id_522
University of Bern pediatric cancer patient	Hospital Records	OMIT	OMIT:0007894	Homo sapiens	NCBITAXON	NCBITaxon:9606	male	PATO	PATO:0000384	sexually immature stage	UBERON	UBERON:0000112	Patients and their clinical management	id_523
University of Bern pediatric cancer patient	Hospital Records	OMIT	OMIT:0007894	Homo sapiens	NCBITAXON	NCBITaxon:9606	male	PATO	PATO:0000384	sexually immature stage	UBERON	UBERON:0000112	Patients and their clinical management	id_524
University of Bern pediatric cancer patient	Hospital Records	OMIT	OMIT:0007894	Homo sapiens	NCBITAXON	NCBITaxon:9606	male	PATO	PATO:0000384	sexually immature stage	UBERON	UBERON:0000112	Patients and their clinical management	id_525
University of Bern pediatric cancer patient	Hospital Records	OMIT	OMIT:0007894	Homo sapiens	NCBITAXON	NCBITaxon:9606	female	PATO	PATO:0000383	sexually immature stage	UBERON	UBERON:0000112	Patients and their clinical management	id_526
University of Bern pediatric cancer patient	Hospital Records	OMIT	OMIT:0007894	Homo sapiens	NCBITAXON	NCBITaxon:9606	male	PATO	PATO:0000384	sexually immature stage	UBERON	UBERON:0000112	Patients and their clinical management	id_527
University of Bern pediatric cancer patient	Hospital Records	OMIT	OMIT:0007894	Homo sapiens	NCBITAXON	NCBITaxon:9606	female	PATO	PATO:0000383	sexually immature stage	UBERON	UBERON:0000112	Patients and their clinical management	id_528
University of Bern pediatric cancer patient	Hospital Records	OMIT	OMIT:0007894	Homo sapiens	NCBITAXON	NCBITaxon:9606	female	PATO	PATO:0000383	sexually immature stage	UBERON	UBERON:0000112	Patients and their clinical management	id_529
University of Bern pediatric cancer patient	Hospital Records	OMIT	OMIT:0007894	Homo sapiens	NCBITAXON	NCBITaxon:9606	male	PATO	PATO:0000384	sexually immature stage	UBERON	UBERON:0000112	Patients and their clinical management	id_53
University of Bern pediatric cancer patient	Hospital Records	OMIT	OMIT:0007894	Homo sapiens	NCBITAXON	NCBITaxon:9606	female	PATO	PATO:0000383	sexually immature stage	UBERON	UBERON:0000112	Patients and their clinical management	id_530
University of Bern pediatric cancer patient	Hospital Records	OMIT	OMIT:0007894	Homo sapiens	NCBITAXON	NCBITaxon:9606	male	PATO	PATO:0000384	sexually immature stage	UBERON	UBERON:0000112	Patients and their clinical management	id_531
University of Bern pediatric cancer patient	Hospital Records	OMIT	OMIT:0007894	Homo sapiens	NCBITAXON	NCBITaxon:9606	male	PATO	PATO:0000384	sexually immature stage	UBERON	UBERON:0000112	Patients and their clinical management	id_532
University of Bern pediatric cancer patient	Hospital Records	OMIT	OMIT:0007894	Homo sapiens	NCBITAXON	NCBITaxon:9606	female	PATO	PATO:0000383	sexually immature stage	UBERON	UBERON:0000112	Patients and their clinical management	id_533
University of Bern pediatric cancer patient	Hospital Records	OMIT	OMIT:0007894	Homo sapiens	NCBITAXON	NCBITaxon:9606	male	PATO	PATO:0000384	sexually immature stage	UBERON	UBERON:0000112	Patients and their clinical management	id_534
University of Bern pediatric cancer patient	Hospital Records	OMIT	OMIT:0007894	Homo sapiens	NCBITAXON	NCBITaxon:9606	female	PATO	PATO:0000383	sexually immature stage	UBERON	UBERON:0000112	Patients and their clinical management	id_535
University of Bern pediatric cancer patient	Hospital Records	OMIT	OMIT:0007894	Homo sapiens	NCBITAXON	NCBITaxon:9606	female	PATO	PATO:0000383	sexually immature stage	UBERON	UBERON:0000112	Patients and their clinical management	id_536
University of Bern pediatric cancer patient	Hospital Records	OMIT	OMIT:0007894	Homo sapiens	NCBITAXON	NCBITaxon:9606	female	PATO	PATO:0000383	sexually immature stage	UBERON	UBERON:0000112	Patients and their clinical management	id_537
University of Bern pediatric cancer patient	Hospital Records	OMIT	OMIT:0007894	Homo sapiens	NCBITAXON	NCBITaxon:9606	female	PATO	PATO:0000383	sexually immature stage	UBERON	UBERON:0000112	Patients and their clinical management	id_538
University of Bern pediatric cancer patient	Hospital Records	OMIT	OMIT:0007894	Homo sapiens	NCBITAXON	NCBITaxon:9606	female	PATO	PATO:0000383	sexually immature stage	UBERON	UBERON:0000112	Patients and their clinical management	id_539
University of Bern pediatric cancer patient	Hospital Records	OMIT	OMIT:0007894	Homo sapiens	NCBITAXON	NCBITaxon:9606	male	PATO	PATO:0000384	sexually immature stage	UBERON	UBERON:0000112	Patients and their clinical management	id_54
University of Bern pediatric cancer patient	Hospital Records	OMIT	OMIT:0007894	Homo sapiens	NCBITAXON	NCBITaxon:9606	female	PATO	PATO:0000383	sexually immature stage	UBERON	UBERON:0000112	Patients and their clinical management	id_540
University of Bern pediatric cancer patient	Hospital Records	OMIT	OMIT:0007894	Homo sapiens	NCBITAXON	NCBITaxon:9606	male	PATO	PATO:0000384	sexually immature stage	UBERON	UBERON:0000112	Patients and their clinical management	id_541
University of Bern pediatric cancer patient	Hospital Records	OMIT	OMIT:0007894	Homo sapiens	NCBITAXON	NCBITaxon:9606	female	PATO	PATO:0000383	sexually immature stage	UBERON	UBERON:0000112	Patients and their clinical management	id_542
University of Bern pediatric cancer patient	Hospital Records	OMIT	OMIT:0007894	Homo sapiens	NCBITAXON	NCBITaxon:9606	male	PATO	PATO:0000384	sexually immature stage	UBERON	UBERON:0000112	Patients and their clinical management	id_543
University of Bern pediatric cancer patient	Hospital Records	OMIT	OMIT:0007894	Homo sapiens	NCBITAXON	NCBITaxon:9606	male	PATO	PATO:0000384	sexually immature stage	UBERON	UBERON:0000112	Patients and their clinical management	id_544
University of Bern pediatric cancer patient	Hospital Records	OMIT	OMIT:0007894	Homo sapiens	NCBITAXON	NCBITaxon:9606	male	PATO	PATO:0000384	sexually immature stage	UBERON	UBERON:0000112	Patients and their clinical management	id_545
University of Bern pediatric cancer patient	Hospital Records	OMIT	OMIT:0007894	Homo sapiens	NCBITAXON	NCBITaxon:9606	male	PATO	PATO:0000384	sexually immature stage	UBERON	UBERON:0000112	Patients and their clinical management	id_546
University of Bern pediatric cancer patient	Hospital Records	OMIT	OMIT:0007894	Homo sapiens	NCBITAXON	NCBITaxon:9606	male	PATO	PATO:0000384	sexually immature stage	UBERON	UBERON:0000112	Patients and their clinical management	id_547
University of Bern pediatric cancer patient	Hospital Records	OMIT	OMIT:0007894	Homo sapiens	NCBITAXON	NCBITaxon:9606	male	PATO	PATO:0000384	sexually immature stage	UBERON	UBERON:0000112	Patients and their clinical management	id_548
University of Bern pediatric cancer patient	Hospital Records	OMIT	OMIT:0007894	Homo sapiens	NCBITAXON	NCBITaxon:9606	female	PATO	PATO:0000383	sexually immature stage	UBERON	UBERON:0000112	Patients and their clinical management	id_549
University of Bern pediatric cancer patient	Hospital Records	OMIT	OMIT:0007894	Homo sapiens	NCBITAXON	NCBITaxon:9606	male	PATO	PATO:0000384	sexually immature stage	UBERON	UBERON:0000112	Patients and their clinical management	id_55
University of Bern pediatric cancer patient	Hospital Records	OMIT	OMIT:0007894	Homo sapiens	NCBITAXON	NCBITaxon:9606	female	PATO	PATO:0000383	sexually immature stage	UBERON	UBERON:0000112	Patients and their clinical management	id_550
University of Bern pediatric cancer patient	Hospital Records	OMIT	OMIT:0007894	Homo sapiens	NCBITAXON	NCBITaxon:9606	male	PATO	PATO:0000384	sexually immature stage	UBERON	UBERON:0000112	Patients and their clinical management	id_551
University of Bern pediatric cancer patient	Hospital Records	OMIT	OMIT:0007894	Homo sapiens	NCBITAXON	NCBITaxon:9606	female	PATO	PATO:0000383	sexually immature stage	UBERON	UBERON:0000112	Patients and their clinical management	id_552
University of Bern pediatric cancer patient	Hospital Records	OMIT	OMIT:0007894	Homo sapiens	NCBITAXON	NCBITaxon:9606	male	PATO	PATO:0000384	sexually immature stage	UBERON	UBERON:0000112	Patients and their clinical management	id_553
University of Bern pediatric cancer patient	Hospital Records	OMIT	OMIT:0007894	Homo sapiens	NCBITAXON	NCBITaxon:9606	male	PATO	PATO:0000384	sexually immature stage	UBERON	UBERON:0000112	Patients and their clinical management	id_554
University of Bern pediatric cancer patient	Hospital Records	OMIT	OMIT:0007894	Homo sapiens	NCBITAXON	NCBITaxon:9606	male	PATO	PATO:0000384	sexually immature stage	UBERON	UBERON:0000112	Patients and their clinical management	id_555
University of Bern pediatric cancer patient	Hospital Records	OMIT	OMIT:0007894	Homo sapiens	NCBITAXON	NCBITaxon:9606	male	PATO	PATO:0000384	sexually immature stage	UBERON	UBERON:0000112	Patients and their clinical management	id_556
University of Bern pediatric cancer patient	Hospital Records	OMIT	OMIT:0007894	Homo sapiens	NCBITAXON	NCBITaxon:9606	female	PATO	PATO:0000383	sexually immature stage	UBERON	UBERON:0000112	Patients and their clinical management	id_557
University of Bern pediatric cancer patient	Hospital Records	OMIT	OMIT:0007894	Homo sapiens	NCBITAXON	NCBITaxon:9606	male	PATO	PATO:0000384	sexually immature stage	UBERON	UBERON:0000112	Patients and their clinical management	id_558
University of Bern pediatric cancer patient	Hospital Records	OMIT	OMIT:0007894	Homo sapiens	NCBITAXON	NCBITaxon:9606	female	PATO	PATO:0000383	sexually immature stage	UBERON	UBERON:0000112	Patients and their clinical management	id_559
University of Bern pediatric cancer patient	Hospital Records	OMIT	OMIT:0007894	Homo sapiens	NCBITAXON	NCBITaxon:9606	male	PATO	PATO:0000384	sexually immature stage	UBERON	UBERON:0000112	Patients and their clinical management	id_56
University of Bern pediatric cancer patient	Hospital Records	OMIT	OMIT:0007894	Homo sapiens	NCBITAXON	NCBITaxon:9606	female	PATO	PATO:0000383	sexually immature stage	UBERON	UBERON:0000112	Patients and their clinical management	id_560
University of Bern pediatric cancer patient	Hospital Records	OMIT	OMIT:0007894	Homo sapiens	NCBITAXON	NCBITaxon:9606	female	PATO	PATO:0000383	sexually immature stage	UBERON	UBERON:0000112	Patients and their clinical management	id_561
University of Bern pediatric cancer patient	Hospital Records	OMIT	OMIT:0007894	Homo sapiens	NCBITAXON	NCBITaxon:9606	male	PATO	PATO:0000384	sexually immature stage	UBERON	UBERON:0000112	Patients and their clinical management	id_562
University of Bern pediatric cancer patient	Hospital Records	OMIT	OMIT:0007894	Homo sapiens	NCBITAXON	NCBITaxon:9606	male	PATO	PATO:0000384	sexually immature stage	UBERON	UBERON:0000112	Patients and their clinical management	id_563
University of Bern pediatric cancer patient	Hospital Records	OMIT	OMIT:0007894	Homo sapiens	NCBITAXON	NCBITaxon:9606	male	PATO	PATO:0000384	sexually immature stage	UBERON	UBERON:0000112	Patients and their clinical management	id_564
University of Bern pediatric cancer patient	Hospital Records	OMIT	OMIT:0007894	Homo sapiens	NCBITAXON	NCBITaxon:9606	male	PATO	PATO:0000384	sexually immature stage	UBERON	UBERON:0000112	Patients and their clinical management	id_565
University of Bern pediatric cancer patient	Hospital Records	OMIT	OMIT:0007894	Homo sapiens	NCBITAXON	NCBITaxon:9606	female	PATO	PATO:0000383	sexually immature stage	UBERON	UBERON:0000112	Patients and their clinical management	id_566
University of Bern pediatric cancer patient	Hospital Records	OMIT	OMIT:0007894	Homo sapiens	NCBITAXON	NCBITaxon:9606	male	PATO	PATO:0000384	sexually immature stage	UBERON	UBERON:0000112	Patients and their clinical management	id_567
University of Bern pediatric cancer patient	Hospital Records	OMIT	OMIT:0007894	Homo sapiens	NCBITAXON	NCBITaxon:9606	male	PATO	PATO:0000384	sexually immature stage	UBERON	UBERON:0000112	Patients and their clinical management	id_568
University of Bern pediatric cancer patient	Hospital Records	OMIT	OMIT:0007894	Homo sapiens	NCBITAXON	NCBITaxon:9606	male	PATO	PATO:0000384	sexually immature stage	UBERON	UBERON:0000112	Patients and their clinical management	id_569
University of Bern pediatric cancer patient	Hospital Records	OMIT	OMIT:0007894	Homo sapiens	NCBITAXON	NCBITaxon:9606	female	PATO	PATO:0000383	sexually immature stage	UBERON	UBERON:0000112	Patients and their clinical management	id_57
University of Bern pediatric cancer patient	Hospital Records	OMIT	OMIT:0007894	Homo sapiens	NCBITAXON	NCBITaxon:9606	male	PATO	PATO:0000384	sexually immature stage	UBERON	UBERON:0000112	Patients and their clinical management	id_570
University of Bern pediatric cancer patient	Hospital Records	OMIT	OMIT:0007894	Homo sapiens	NCBITAXON	NCBITaxon:9606	male	PATO	PATO:0000384	sexually immature stage	UBERON	UBERON:0000112	Patients and their clinical management	id_571
University of Bern pediatric cancer patient	Hospital Records	OMIT	OMIT:0007894	Homo sapiens	NCBITAXON	NCBITaxon:9606	male	PATO	PATO:0000384	sexually immature stage	UBERON	UBERON:0000112	Patients and their clinical management	id_572
University of Bern pediatric cancer patient	Hospital Records	OMIT	OMIT:0007894	Homo sapiens	NCBITAXON	NCBITaxon:9606	male	PATO	PATO:0000384	sexually immature stage	UBERON	UBERON:0000112	Patients and their clinical management	id_573
University of Bern pediatric cancer patient	Hospital Records	OMIT	OMIT:0007894	Homo sapiens	NCBITAXON	NCBITaxon:9606	male	PATO	PATO:0000384	sexually immature stage	UBERON	UBERON:0000112	Patients and their clinical management	id_574
University of Bern pediatric cancer patient	Hospital Records	OMIT	OMIT:0007894	Homo sapiens	NCBITAXON	NCBITaxon:9606	male	PATO	PATO:0000384	sexually immature stage	UBERON	UBERON:0000112	Patients and their clinical management	id_575
University of Bern pediatric cancer patient	Hospital Records	OMIT	OMIT:0007894	Homo sapiens	NCBITAXON	NCBITaxon:9606	female	PATO	PATO:0000383	sexually immature stage	UBERON	UBERON:0000112	Patients and their clinical management	id_576
University of Bern pediatric cancer patient	Hospital Records	OMIT	OMIT:0007894	Homo sapiens	NCBITAXON	NCBITaxon:9606	female	PATO	PATO:0000383	sexually immature stage	UBERON	UBERON:0000112	Patients and their clinical management	id_577
University of Bern pediatric cancer patient	Hospital Records	OMIT	OMIT:0007894	Homo sapiens	NCBITAXON	NCBITaxon:9606	male	PATO	PATO:0000384	sexually immature stage	UBERON	UBERON:0000112	Patients and their clinical management	id_578
University of Bern pediatric cancer patient	Hospital Records	OMIT	OMIT:0007894	Homo sapiens	NCBITAXON	NCBITaxon:9606	male	PATO	PATO:0000384	sexually immature stage	UBERON	UBERON:0000112	Patients and their clinical management	id_579
University of Bern pediatric cancer patient	Hospital Records	OMIT	OMIT:0007894	Homo sapiens	NCBITAXON	NCBITaxon:9606	male	PATO	PATO:0000384	sexually immature stage	UBERON	UBERON:0000112	Patients and their clinical management	id_58
University of Bern pediatric cancer patient	Hospital Records	OMIT	OMIT:0007894	Homo sapiens	NCBITAXON	NCBITaxon:9606	female	PATO	PATO:0000383	sexually immature stage	UBERON	UBERON:0000112	Patients and their clinical management	id_580
University of Bern pediatric cancer patient	Hospital Records	OMIT	OMIT:0007894	Homo sapiens	NCBITAXON	NCBITaxon:9606	female	PATO	PATO:0000383	sexually immature stage	UBERON	UBERON:0000112	Patients and their clinical management	id_581
University of Bern pediatric cancer patient	Hospital Records	OMIT	OMIT:0007894	Homo sapiens	NCBITAXON	NCBITaxon:9606	male	PATO	PATO:0000384	sexually immature stage	UBERON	UBERON:0000112	Patients and their clinical management	id_582
University of Bern pediatric cancer patient	Hospital Records	OMIT	OMIT:0007894	Homo sapiens	NCBITAXON	NCBITaxon:9606	female	PATO	PATO:0000383	sexually immature stage	UBERON	UBERON:0000112	Patients and their clinical management	id_583
University of Bern pediatric cancer patient	Hospital Records	OMIT	OMIT:0007894	Homo sapiens	NCBITAXON	NCBITaxon:9606	female	PATO	PATO:0000383	sexually immature stage	UBERON	UBERON:0000112	Patients and their clinical management	id_59
University of Bern pediatric cancer patient	Hospital Records	OMIT	OMIT:0007894	Homo sapiens	NCBITAXON	NCBITaxon:9606	female	PATO	PATO:0000383	sexually immature stage	UBERON	UBERON:0000112	Patients and their clinical management	id_6
University of Bern pediatric cancer patient	Hospital Records	OMIT	OMIT:0007894	Homo sapiens	NCBITAXON	NCBITaxon:9606	male	PATO	PATO:0000384	sexually immature stage	UBERON	UBERON:0000112	Patients and their clinical management	id_60
University of Bern pediatric cancer patient	Hospital Records	OMIT	OMIT:0007894	Homo sapiens	NCBITAXON	NCBITaxon:9606	male	PATO	PATO:0000384	sexually immature stage	UBERON	UBERON:0000112	Patients and their clinical management	id_61
University of Bern pediatric cancer patient	Hospital Records	OMIT	OMIT:0007894	Homo sapiens	NCBITAXON	NCBITaxon:9606	male	PATO	PATO:0000384	sexually immature stage	UBERON	UBERON:0000112	Patients and their clinical management	id_62
University of Bern pediatric cancer patient	Hospital Records	OMIT	OMIT:0007894	Homo sapiens	NCBITAXON	NCBITaxon:9606	female	PATO	PATO:0000383	sexually immature stage	UBERON	UBERON:0000112	Patients and their clinical management	id_63
University of Bern pediatric cancer patient	Hospital Records	OMIT	OMIT:0007894	Homo sapiens	NCBITAXON	NCBITaxon:9606	female	PATO	PATO:0000383	sexually immature stage	UBERON	UBERON:0000112	Patients and their clinical management	id_64
University of Bern pediatric cancer patient	Hospital Records	OMIT	OMIT:0007894	Homo sapiens	NCBITAXON	NCBITaxon:9606	male	PATO	PATO:0000384	sexually immature stage	UBERON	UBERON:0000112	Patients and their clinical management	id_65
University of Bern pediatric cancer patient	Hospital Records	OMIT	OMIT:0007894	Homo sapiens	NCBITAXON	NCBITaxon:9606	female	PATO	PATO:0000383	sexually immature stage	UBERON	UBERON:0000112	Patients and their clinical management	id_66
University of Bern pediatric cancer patient	Hospital Records	OMIT	OMIT:0007894	Homo sapiens	NCBITAXON	NCBITaxon:9606	male	PATO	PATO:0000384	sexually immature stage	UBERON	UBERON:0000112	Patients and their clinical management	id_67
University of Bern pediatric cancer patient	Hospital Records	OMIT	OMIT:0007894	Homo sapiens	NCBITAXON	NCBITaxon:9606	male	PATO	PATO:0000384	sexually immature stage	UBERON	UBERON:0000112	Patients and their clinical management	id_68
University of Bern pediatric cancer patient	Hospital Records	OMIT	OMIT:0007894	Homo sapiens	NCBITAXON	NCBITaxon:9606	female	PATO	PATO:0000383	sexually immature stage	UBERON	UBERON:0000112	Patients and their clinical management	id_69
University of Bern pediatric cancer patient	Hospital Records	OMIT	OMIT:0007894	Homo sapiens	NCBITAXON	NCBITaxon:9606	female	PATO	PATO:0000383	sexually immature stage	UBERON	UBERON:0000112	Patients and their clinical management	id_7
University of Bern pediatric cancer patient	Hospital Records	OMIT	OMIT:0007894	Homo sapiens	NCBITAXON	NCBITaxon:9606	female	PATO	PATO:0000383	sexually immature stage	UBERON	UBERON:0000112	Patients and their clinical management	id_70
University of Bern pediatric cancer patient	Hospital Records	OMIT	OMIT:0007894	Homo sapiens	NCBITAXON	NCBITaxon:9606	male	PATO	PATO:0000384	sexually immature stage	UBERON	UBERON:0000112	Patients and their clinical management	id_71
University of Bern pediatric cancer patient	Hospital Records	OMIT	OMIT:0007894	Homo sapiens	NCBITAXON	NCBITaxon:9606	male	PATO	PATO:0000384	sexually immature stage	UBERON	UBERON:0000112	Patients and their clinical management	id_72
University of Bern pediatric cancer patient	Hospital Records	OMIT	OMIT:0007894	Homo sapiens	NCBITAXON	NCBITaxon:9606	female	PATO	PATO:0000383	sexually immature stage	UBERON	UBERON:0000112	Patients and their clinical management	id_73
University of Bern pediatric cancer patient	Hospital Records	OMIT	OMIT:0007894	Homo sapiens	NCBITAXON	NCBITaxon:9606	female	PATO	PATO:0000383	sexually immature stage	UBERON	UBERON:0000112	Patients and their clinical management	id_74
University of Bern pediatric cancer patient	Hospital Records	OMIT	OMIT:0007894	Homo sapiens	NCBITAXON	NCBITaxon:9606	male	PATO	PATO:0000384	sexually immature stage	UBERON	UBERON:0000112	Patients and their clinical management	id_75
University of Bern pediatric cancer patient	Hospital Records	OMIT	OMIT:0007894	Homo sapiens	NCBITAXON	NCBITaxon:9606	male	PATO	PATO:0000384	sexually immature stage	UBERON	UBERON:0000112	Patients and their clinical management	id_76
University of Bern pediatric cancer patient	Hospital Records	OMIT	OMIT:0007894	Homo sapiens	NCBITAXON	NCBITaxon:9606	female	PATO	PATO:0000383	sexually immature stage	UBERON	UBERON:0000112	Patients and their clinical management	id_77
University of Bern pediatric cancer patient	Hospital Records	OMIT	OMIT:0007894	Homo sapiens	NCBITAXON	NCBITaxon:9606	male	PATO	PATO:0000384	sexually immature stage	UBERON	UBERON:0000112	Patients and their clinical management	id_78
University of Bern pediatric cancer patient	Hospital Records	OMIT	OMIT:0007894	Homo sapiens	NCBITAXON	NCBITaxon:9606	male	PATO	PATO:0000384	sexually immature stage	UBERON	UBERON:0000112	Patients and their clinical management	id_79
University of Bern pediatric cancer patient	Hospital Records	OMIT	OMIT:0007894	Homo sapiens	NCBITAXON	NCBITaxon:9606	male	PATO	PATO:0000384	sexually immature stage	UBERON	UBERON:0000112	Patients and their clinical management	id_8
University of Bern pediatric cancer patient	Hospital Records	OMIT	OMIT:0007894	Homo sapiens	NCBITAXON	NCBITaxon:9606	female	PATO	PATO:0000383	sexually immature stage	UBERON	UBERON:0000112	Patients and their clinical management	id_80
University of Bern pediatric cancer patient	Hospital Records	OMIT	OMIT:0007894	Homo sapiens	NCBITAXON	NCBITaxon:9606	male	PATO	PATO:0000384	sexually immature stage	UBERON	UBERON:0000112	Patients and their clinical management	id_81
University of Bern pediatric cancer patient	Hospital Records	OMIT	OMIT:0007894	Homo sapiens	NCBITAXON	NCBITaxon:9606	male	PATO	PATO:0000384	sexually immature stage	UBERON	UBERON:0000112	Patients and their clinical management	id_82
University of Bern pediatric cancer patient	Hospital Records	OMIT	OMIT:0007894	Homo sapiens	NCBITAXON	NCBITaxon:9606	male	PATO	PATO:0000384	sexually immature stage	UBERON	UBERON:0000112	Patients and their clinical management	id_83
University of Bern pediatric cancer patient	Hospital Records	OMIT	OMIT:0007894	Homo sapiens	NCBITAXON	NCBITaxon:9606	male	PATO	PATO:0000384	sexually immature stage	UBERON	UBERON:0000112	Patients and their clinical management	id_84
University of Bern pediatric cancer patient	Hospital Records	OMIT	OMIT:0007894	Homo sapiens	NCBITAXON	NCBITaxon:9606	female	PATO	PATO:0000383	sexually immature stage	UBERON	UBERON:0000112	Patients and their clinical management	id_85
University of Bern pediatric cancer patient	Hospital Records	OMIT	OMIT:0007894	Homo sapiens	NCBITAXON	NCBITaxon:9606	female	PATO	PATO:0000383	sexually immature stage	UBERON	UBERON:0000112	Patients and their clinical management	id_86
University of Bern pediatric cancer patient	Hospital Records	OMIT	OMIT:0007894	Homo sapiens	NCBITAXON	NCBITaxon:9606	male	PATO	PATO:0000384	sexually immature stage	UBERON	UBERON:0000112	Patients and their clinical management	id_87
University of Bern pediatric cancer patient	Hospital Records	OMIT	OMIT:0007894	Homo sapiens	NCBITAXON	NCBITaxon:9606	female	PATO	PATO:0000383	sexually immature stage	UBERON	UBERON:0000112	Patients and their clinical management	id_88
University of Bern pediatric cancer patient	Hospital Records	OMIT	OMIT:0007894	Homo sapiens	NCBITAXON	NCBITaxon:9606	male	PATO	PATO:0000384	sexually immature stage	UBERON	UBERON:0000112	Patients and their clinical management	id_89
University of Bern pediatric cancer patient	Hospital Records	OMIT	OMIT:0007894	Homo sapiens	NCBITAXON	NCBITaxon:9606	female	PATO	PATO:0000383	sexually immature stage	UBERON	UBERON:0000112	Patients and their clinical management	id_9
University of Bern pediatric cancer patient	Hospital Records	OMIT	OMIT:0007894	Homo sapiens	NCBITAXON	NCBITaxon:9606	male	PATO	PATO:0000384	sexually immature stage	UBERON	UBERON:0000112	Patients and their clinical management	id_90
University of Bern pediatric cancer patient	Hospital Records	OMIT	OMIT:0007894	Homo sapiens	NCBITAXON	NCBITaxon:9606	male	PATO	PATO:0000384	sexually immature stage	UBERON	UBERON:0000112	Patients and their clinical management	id_91
University of Bern pediatric cancer patient	Hospital Records	OMIT	OMIT:0007894	Homo sapiens	NCBITAXON	NCBITaxon:9606	male	PATO	PATO:0000384	sexually immature stage	UBERON	UBERON:0000112	Patients and their clinical management	id_92
University of Bern pediatric cancer patient	Hospital Records	OMIT	OMIT:0007894	Homo sapiens	NCBITAXON	NCBITaxon:9606	male	PATO	PATO:0000384	sexually immature stage	UBERON	UBERON:0000112	Patients and their clinical management	id_93
University of Bern pediatric cancer patient	Hospital Records	OMIT	OMIT:0007894	Homo sapiens	NCBITAXON	NCBITaxon:9606	female	PATO	PATO:0000383	sexually immature stage	UBERON	UBERON:0000112	Patients and their clinical management	id_94
University of Bern pediatric cancer patient	Hospital Records	OMIT	OMIT:0007894	Homo sapiens	NCBITAXON	NCBITaxon:9606	female	PATO	PATO:0000383	sexually immature stage	UBERON	UBERON:0000112	Patients and their clinical management	id_95
University of Bern pediatric cancer patient	Hospital Records	OMIT	OMIT:0007894	Homo sapiens	NCBITAXON	NCBITaxon:9606	female	PATO	PATO:0000383	sexually immature stage	UBERON	UBERON:0000112	Patients and their clinical management	id_96
University of Bern pediatric cancer patient	Hospital Records	OMIT	OMIT:0007894	Homo sapiens	NCBITAXON	NCBITaxon:9606	male	PATO	PATO:0000384	sexually immature stage	UBERON	UBERON:0000112	Patients and their clinical management	id_97
University of Bern pediatric cancer patient	Hospital Records	OMIT	OMIT:0007894	Homo sapiens	NCBITAXON	NCBITaxon:9606	male	PATO	PATO:0000384	sexually immature stage	UBERON	UBERON:0000112	Patients and their clinical management	id_98
University of Bern pediatric cancer patient	Hospital Records	OMIT	OMIT:0007894	Homo sapiens	NCBITAXON	NCBITaxon:9606	female	PATO	PATO:0000383	sexually immature stage	UBERON	UBERON:0000112	Patients and their clinical management	id_99
