# Supplementary material for: Pediatric patients at risk for fever in chemotherapy-induced neutropenia in Bern, Switzerland, 1993-2012
Source: Sci Data. 2018 Mar 13;5:180038. doi: 10.1038/sdata.2018.38 (PMC5849221; doi:10.1038/sdata.2018.38)
Supplement: Supplementary file 1 [file sdata201838-isa1.zip › a_assay_Ammann.txt]

Sample Name	Protocol REF	Protocol REF	Protocol REF	Protocol REF	Assay Name	Raw Data File	Comment[Data Repository]	Comment[Data Record Accession]	Comment[Data Record URI]
id_1	Data collection	Observation periods	Fever in neutropenia	Data classification	id_1_processing	data.17B.ObservationPeriods.csv	figshare	doi:10.6084/m9.figshare.4765216.v5	https://doi.org/10.6084/m9.figshare.4765216.v5
id_10	Data collection	Observation periods	Fever in neutropenia	Data classification	id_10_processing	data.17B.ObservationPeriods.csv	figshare	doi:10.6084/m9.figshare.4765216.v5	https://doi.org/10.6084/m9.figshare.4765216.v5
id_100	Data collection	Observation periods	Fever in neutropenia	Data classification	id_100_processing	data.17B.ObservationPeriods.csv	figshare	doi:10.6084/m9.figshare.4765216.v5	https://doi.org/10.6084/m9.figshare.4765216.v5
id_101	Data collection	Observation periods	Fever in neutropenia	Data classification	id_101_processing	data.17B.ObservationPeriods.csv	figshare	doi:10.6084/m9.figshare.4765216.v5	https://doi.org/10.6084/m9.figshare.4765216.v5
id_102	Data collection	Observation periods	Fever in neutropenia	Data classification	id_102_processing	data.17B.ObservationPeriods.csv	figshare	doi:10.6084/m9.figshare.4765216.v5	https://doi.org/10.6084/m9.figshare.4765216.v5
id_103	Data collection	Observation periods	Fever in neutropenia	Data classification	id_103_processing	data.17B.ObservationPeriods.csv	figshare	doi:10.6084/m9.figshare.4765216.v5	https://doi.org/10.6084/m9.figshare.4765216.v5
id_104	Data collection	Observation periods	Fever in neutropenia	Data classification	id_104_processing	data.17B.ObservationPeriods.csv	figshare	doi:10.6084/m9.figshare.4765216.v5	https://doi.org/10.6084/m9.figshare.4765216.v5
id_105	Data collection	Observation periods	Fever in neutropenia	Data classification	id_105_processing	data.17B.ObservationPeriods.csv	figshare	doi:10.6084/m9.figshare.4765216.v5	https://doi.org/10.6084/m9.figshare.4765216.v5
id_106	Data collection	Observation periods	Fever in neutropenia	Data classification	id_106_processing	data.17B.ObservationPeriods.csv	figshare	doi:10.6084/m9.figshare.4765216.v5	https://doi.org/10.6084/m9.figshare.4765216.v5
id_107	Data collection	Observation periods	Fever in neutropenia	Data classification	id_107_processing	data.17B.ObservationPeriods.csv	figshare	doi:10.6084/m9.figshare.4765216.v5	https://doi.org/10.6084/m9.figshare.4765216.v5
id_108	Data collection	Observation periods	Fever in neutropenia	Data classification	id_108_processing	data.17B.ObservationPeriods.csv	figshare	doi:10.6084/m9.figshare.4765216.v5	https://doi.org/10.6084/m9.figshare.4765216.v5
id_109	Data collection	Observation periods	Fever in neutropenia	Data classification	id_109_processing	data.17B.ObservationPeriods.csv	figshare	doi:10.6084/m9.figshare.4765216.v5	https://doi.org/10.6084/m9.figshare.4765216.v5
id_11	Data collection	Observation periods	Fever in neutropenia	Data classification	id_11_processing	data.17B.ObservationPeriods.csv	figshare	doi:10.6084/m9.figshare.4765216.v5	https://doi.org/10.6084/m9.figshare.4765216.v5
id_110	Data collection	Observation periods	Fever in neutropenia	Data classification	id_110_processing	data.17B.ObservationPeriods.csv	figshare	doi:10.6084/m9.figshare.4765216.v5	https://doi.org/10.6084/m9.figshare.4765216.v5
id_111	Data collection	Observation periods	Fever in neutropenia	Data classification	id_111_processing	data.17B.ObservationPeriods.csv	figshare	doi:10.6084/m9.figshare.4765216.v5	https://doi.org/10.6084/m9.figshare.4765216.v5
id_112	Data collection	Observation periods	Fever in neutropenia	Data classification	id_112_processing	data.17B.ObservationPeriods.csv	figshare	doi:10.6084/m9.figshare.4765216.v5	https://doi.org/10.6084/m9.figshare.4765216.v5
id_113	Data collection	Observation periods	Fever in neutropenia	Data classification	id_113_processing	data.17B.ObservationPeriods.csv	figshare	doi:10.6084/m9.figshare.4765216.v5	https://doi.org/10.6084/m9.figshare.4765216.v5
id_114	Data collection	Observation periods	Fever in neutropenia	Data classification	id_114_processing	data.17B.ObservationPeriods.csv	figshare	doi:10.6084/m9.figshare.4765216.v5	https://doi.org/10.6084/m9.figshare.4765216.v5
id_115	Data collection	Observation periods	Fever in neutropenia	Data classification	id_115_processing	data.17B.ObservationPeriods.csv	figshare	doi:10.6084/m9.figshare.4765216.v5	https://doi.org/10.6084/m9.figshare.4765216.v5
id_116	Data collection	Observation periods	Fever in neutropenia	Data classification	id_116_processing	data.17B.ObservationPeriods.csv	figshare	doi:10.6084/m9.figshare.4765216.v5	https://doi.org/10.6084/m9.figshare.4765216.v5
id_117	Data collection	Observation periods	Fever in neutropenia	Data classification	id_117_processing	data.17B.ObservationPeriods.csv	figshare	doi:10.6084/m9.figshare.4765216.v5	https://doi.org/10.6084/m9.figshare.4765216.v5
id_118	Data collection	Observation periods	Fever in neutropenia	Data classification	id_118_processing	data.17B.ObservationPeriods.csv	figshare	doi:10.6084/m9.figshare.4765216.v5	https://doi.org/10.6084/m9.figshare.4765216.v5
id_119	Data collection	Observation periods	Fever in neutropenia	Data classification	id_119_processing	data.17B.ObservationPeriods.csv	figshare	doi:10.6084/m9.figshare.4765216.v5	https://doi.org/10.6084/m9.figshare.4765216.v5
id_12	Data collection	Observation periods	Fever in neutropenia	Data classification	id_12_processing	data.17B.ObservationPeriods.csv	figshare	doi:10.6084/m9.figshare.4765216.v5	https://doi.org/10.6084/m9.figshare.4765216.v5
id_120	Data collection	Observation periods	Fever in neutropenia	Data classification	id_120_processing	data.17B.ObservationPeriods.csv	figshare	doi:10.6084/m9.figshare.4765216.v5	https://doi.org/10.6084/m9.figshare.4765216.v5
id_121	Data collection	Observation periods	Fever in neutropenia	Data classification	id_121_processing	data.17B.ObservationPeriods.csv	figshare	doi:10.6084/m9.figshare.4765216.v5	https://doi.org/10.6084/m9.figshare.4765216.v5
id_122	Data collection	Observation periods	Fever in neutropenia	Data classification	id_122_processing	data.17B.ObservationPeriods.csv	figshare	doi:10.6084/m9.figshare.4765216.v5	https://doi.org/10.6084/m9.figshare.4765216.v5
id_123	Data collection	Observation periods	Fever in neutropenia	Data classification	id_123_processing	data.17B.ObservationPeriods.csv	figshare	doi:10.6084/m9.figshare.4765216.v5	https://doi.org/10.6084/m9.figshare.4765216.v5
id_124	Data collection	Observation periods	Fever in neutropenia	Data classification	id_124_processing	data.17B.ObservationPeriods.csv	figshare	doi:10.6084/m9.figshare.4765216.v5	https://doi.org/10.6084/m9.figshare.4765216.v5
id_125	Data collection	Observation periods	Fever in neutropenia	Data classification	id_125_processing	data.17B.ObservationPeriods.csv	figshare	doi:10.6084/m9.figshare.4765216.v5	https://doi.org/10.6084/m9.figshare.4765216.v5
id_126	Data collection	Observation periods	Fever in neutropenia	Data classification	id_126_processing	data.17B.ObservationPeriods.csv	figshare	doi:10.6084/m9.figshare.4765216.v5	https://doi.org/10.6084/m9.figshare.4765216.v5
id_127	Data collection	Observation periods	Fever in neutropenia	Data classification	id_127_processing	data.17B.ObservationPeriods.csv	figshare	doi:10.6084/m9.figshare.4765216.v5	https://doi.org/10.6084/m9.figshare.4765216.v5
id_128	Data collection	Observation periods	Fever in neutropenia	Data classification	id_128_processing	data.17B.ObservationPeriods.csv	figshare	doi:10.6084/m9.figshare.4765216.v5	https://doi.org/10.6084/m9.figshare.4765216.v5
id_129	Data collection	Observation periods	Fever in neutropenia	Data classification	id_129_processing	data.17B.ObservationPeriods.csv	figshare	doi:10.6084/m9.figshare.4765216.v5	https://doi.org/10.6084/m9.figshare.4765216.v5
id_13	Data collection	Observation periods	Fever in neutropenia	Data classification	id_13_processing	data.17B.ObservationPeriods.csv	figshare	doi:10.6084/m9.figshare.4765216.v5	https://doi.org/10.6084/m9.figshare.4765216.v5
id_130	Data collection	Observation periods	Fever in neutropenia	Data classification	id_130_processing	data.17B.ObservationPeriods.csv	figshare	doi:10.6084/m9.figshare.4765216.v5	https://doi.org/10.6084/m9.figshare.4765216.v5
id_131	Data collection	Observation periods	Fever in neutropenia	Data classification	id_131_processing	data.17B.ObservationPeriods.csv	figshare	doi:10.6084/m9.figshare.4765216.v5	https://doi.org/10.6084/m9.figshare.4765216.v5
id_132	Data collection	Observation periods	Fever in neutropenia	Data classification	id_132_processing	data.17B.ObservationPeriods.csv	figshare	doi:10.6084/m9.figshare.4765216.v5	https://doi.org/10.6084/m9.figshare.4765216.v5
id_133	Data collection	Observation periods	Fever in neutropenia	Data classification	id_133_processing	data.17B.ObservationPeriods.csv	figshare	doi:10.6084/m9.figshare.4765216.v5	https://doi.org/10.6084/m9.figshare.4765216.v5
id_134	Data collection	Observation periods	Fever in neutropenia	Data classification	id_134_processing	data.17B.ObservationPeriods.csv	figshare	doi:10.6084/m9.figshare.4765216.v5	https://doi.org/10.6084/m9.figshare.4765216.v5
id_135	Data collection	Observation periods	Fever in neutropenia	Data classification	id_135_processing	data.17B.ObservationPeriods.csv	figshare	doi:10.6084/m9.figshare.4765216.v5	https://doi.org/10.6084/m9.figshare.4765216.v5
id_136	Data collection	Observation periods	Fever in neutropenia	Data classification	id_136_processing	data.17B.ObservationPeriods.csv	figshare	doi:10.6084/m9.figshare.4765216.v5	https://doi.org/10.6084/m9.figshare.4765216.v5
id_137	Data collection	Observation periods	Fever in neutropenia	Data classification	id_137_processing	data.17B.ObservationPeriods.csv	figshare	doi:10.6084/m9.figshare.4765216.v5	https://doi.org/10.6084/m9.figshare.4765216.v5
id_138	Data collection	Observation periods	Fever in neutropenia	Data classification	id_138_processing	data.17B.ObservationPeriods.csv	figshare	doi:10.6084/m9.figshare.4765216.v5	https://doi.org/10.6084/m9.figshare.4765216.v5
id_139	Data collection	Observation periods	Fever in neutropenia	Data classification	id_139_processing	data.17B.ObservationPeriods.csv	figshare	doi:10.6084/m9.figshare.4765216.v5	https://doi.org/10.6084/m9.figshare.4765216.v5
id_14	Data collection	Observation periods	Fever in neutropenia	Data classification	id_14_processing	data.17B.ObservationPeriods.csv	figshare	doi:10.6084/m9.figshare.4765216.v5	https://doi.org/10.6084/m9.figshare.4765216.v5
id_140	Data collection	Observation periods	Fever in neutropenia	Data classification	id_140_processing	data.17B.ObservationPeriods.csv	figshare	doi:10.6084/m9.figshare.4765216.v5	https://doi.org/10.6084/m9.figshare.4765216.v5
id_141	Data collection	Observation periods	Fever in neutropenia	Data classification	id_141_processing	data.17B.ObservationPeriods.csv	figshare	doi:10.6084/m9.figshare.4765216.v5	https://doi.org/10.6084/m9.figshare.4765216.v5
id_142	Data collection	Observation periods	Fever in neutropenia	Data classification	id_142_processing	data.17B.ObservationPeriods.csv	figshare	doi:10.6084/m9.figshare.4765216.v5	https://doi.org/10.6084/m9.figshare.4765216.v5
id_143	Data collection	Observation periods	Fever in neutropenia	Data classification	id_143_processing	data.17B.ObservationPeriods.csv	figshare	doi:10.6084/m9.figshare.4765216.v5	https://doi.org/10.6084/m9.figshare.4765216.v5
id_144	Data collection	Observation periods	Fever in neutropenia	Data classification	id_144_processing	data.17B.ObservationPeriods.csv	figshare	doi:10.6084/m9.figshare.4765216.v5	https://doi.org/10.6084/m9.figshare.4765216.v5
id_145	Data collection	Observation periods	Fever in neutropenia	Data classification	id_145_processing	data.17B.ObservationPeriods.csv	figshare	doi:10.6084/m9.figshare.4765216.v5	https://doi.org/10.6084/m9.figshare.4765216.v5
id_146	Data collection	Observation periods	Fever in neutropenia	Data classification	id_146_processing	data.17B.ObservationPeriods.csv	figshare	doi:10.6084/m9.figshare.4765216.v5	https://doi.org/10.6084/m9.figshare.4765216.v5
id_147	Data collection	Observation periods	Fever in neutropenia	Data classification	id_147_processing	data.17B.ObservationPeriods.csv	figshare	doi:10.6084/m9.figshare.4765216.v5	https://doi.org/10.6084/m9.figshare.4765216.v5
id_148	Data collection	Observation periods	Fever in neutropenia	Data classification	id_148_processing	data.17B.ObservationPeriods.csv	figshare	doi:10.6084/m9.figshare.4765216.v5	https://doi.org/10.6084/m9.figshare.4765216.v5
id_149	Data collection	Observation periods	Fever in neutropenia	Data classification	id_149_processing	data.17B.ObservationPeriods.csv	figshare	doi:10.6084/m9.figshare.4765216.v5	https://doi.org/10.6084/m9.figshare.4765216.v5
id_15	Data collection	Observation periods	Fever in neutropenia	Data classification	id_15_processing	data.17B.ObservationPeriods.csv	figshare	doi:10.6084/m9.figshare.4765216.v5	https://doi.org/10.6084/m9.figshare.4765216.v5
id_150	Data collection	Observation periods	Fever in neutropenia	Data classification	id_150_processing	data.17B.ObservationPeriods.csv	figshare	doi:10.6084/m9.figshare.4765216.v5	https://doi.org/10.6084/m9.figshare.4765216.v5
id_151	Data collection	Observation periods	Fever in neutropenia	Data classification	id_151_processing	data.17B.ObservationPeriods.csv	figshare	doi:10.6084/m9.figshare.4765216.v5	https://doi.org/10.6084/m9.figshare.4765216.v5
id_152	Data collection	Observation periods	Fever in neutropenia	Data classification	id_152_processing	data.17B.ObservationPeriods.csv	figshare	doi:10.6084/m9.figshare.4765216.v5	https://doi.org/10.6084/m9.figshare.4765216.v5
id_153	Data collection	Observation periods	Fever in neutropenia	Data classification	id_153_processing	data.17B.ObservationPeriods.csv	figshare	doi:10.6084/m9.figshare.4765216.v5	https://doi.org/10.6084/m9.figshare.4765216.v5
id_154	Data collection	Observation periods	Fever in neutropenia	Data classification	id_154_processing	data.17B.ObservationPeriods.csv	figshare	doi:10.6084/m9.figshare.4765216.v5	https://doi.org/10.6084/m9.figshare.4765216.v5
id_155	Data collection	Observation periods	Fever in neutropenia	Data classification	id_155_processing	data.17B.ObservationPeriods.csv	figshare	doi:10.6084/m9.figshare.4765216.v5	https://doi.org/10.6084/m9.figshare.4765216.v5
id_156	Data collection	Observation periods	Fever in neutropenia	Data classification	id_156_processing	data.17B.ObservationPeriods.csv	figshare	doi:10.6084/m9.figshare.4765216.v5	https://doi.org/10.6084/m9.figshare.4765216.v5
id_157	Data collection	Observation periods	Fever in neutropenia	Data classification	id_157_processing	data.17B.ObservationPeriods.csv	figshare	doi:10.6084/m9.figshare.4765216.v5	https://doi.org/10.6084/m9.figshare.4765216.v5
id_158	Data collection	Observation periods	Fever in neutropenia	Data classification	id_158_processing	data.17B.ObservationPeriods.csv	figshare	doi:10.6084/m9.figshare.4765216.v5	https://doi.org/10.6084/m9.figshare.4765216.v5
id_159	Data collection	Observation periods	Fever in neutropenia	Data classification	id_159_processing	data.17B.ObservationPeriods.csv	figshare	doi:10.6084/m9.figshare.4765216.v5	https://doi.org/10.6084/m9.figshare.4765216.v5
id_16	Data collection	Observation periods	Fever in neutropenia	Data classification	id_16_processing	data.17B.ObservationPeriods.csv	figshare	doi:10.6084/m9.figshare.4765216.v5	https://doi.org/10.6084/m9.figshare.4765216.v5
id_160	Data collection	Observation periods	Fever in neutropenia	Data classification	id_160_processing	data.17B.ObservationPeriods.csv	figshare	doi:10.6084/m9.figshare.4765216.v5	https://doi.org/10.6084/m9.figshare.4765216.v5
id_161	Data collection	Observation periods	Fever in neutropenia	Data classification	id_161_processing	data.17B.ObservationPeriods.csv	figshare	doi:10.6084/m9.figshare.4765216.v5	https://doi.org/10.6084/m9.figshare.4765216.v5
id_162	Data collection	Observation periods	Fever in neutropenia	Data classification	id_162_processing	data.17B.ObservationPeriods.csv	figshare	doi:10.6084/m9.figshare.4765216.v5	https://doi.org/10.6084/m9.figshare.4765216.v5
id_163	Data collection	Observation periods	Fever in neutropenia	Data classification	id_163_processing	data.17B.ObservationPeriods.csv	figshare	doi:10.6084/m9.figshare.4765216.v5	https://doi.org/10.6084/m9.figshare.4765216.v5
id_164	Data collection	Observation periods	Fever in neutropenia	Data classification	id_164_processing	data.17B.ObservationPeriods.csv	figshare	doi:10.6084/m9.figshare.4765216.v5	https://doi.org/10.6084/m9.figshare.4765216.v5
id_165	Data collection	Observation periods	Fever in neutropenia	Data classification	id_165_processing	data.17B.ObservationPeriods.csv	figshare	doi:10.6084/m9.figshare.4765216.v5	https://doi.org/10.6084/m9.figshare.4765216.v5
id_166	Data collection	Observation periods	Fever in neutropenia	Data classification	id_166_processing	data.17B.ObservationPeriods.csv	figshare	doi:10.6084/m9.figshare.4765216.v5	https://doi.org/10.6084/m9.figshare.4765216.v5
id_167	Data collection	Observation periods	Fever in neutropenia	Data classification	id_167_processing	data.17B.ObservationPeriods.csv	figshare	doi:10.6084/m9.figshare.4765216.v5	https://doi.org/10.6084/m9.figshare.4765216.v5
id_168	Data collection	Observation periods	Fever in neutropenia	Data classification	id_168_processing	data.17B.ObservationPeriods.csv	figshare	doi:10.6084/m9.figshare.4765216.v5	https://doi.org/10.6084/m9.figshare.4765216.v5
id_169	Data collection	Observation periods	Fever in neutropenia	Data classification	id_169_processing	data.17B.ObservationPeriods.csv	figshare	doi:10.6084/m9.figshare.4765216.v5	https://doi.org/10.6084/m9.figshare.4765216.v5
id_17	Data collection	Observation periods	Fever in neutropenia	Data classification	id_17_processing	data.17B.ObservationPeriods.csv	figshare	doi:10.6084/m9.figshare.4765216.v5	https://doi.org/10.6084/m9.figshare.4765216.v5
id_170	Data collection	Observation periods	Fever in neutropenia	Data classification	id_170_processing	data.17B.ObservationPeriods.csv	figshare	doi:10.6084/m9.figshare.4765216.v5	https://doi.org/10.6084/m9.figshare.4765216.v5
id_171	Data collection	Observation periods	Fever in neutropenia	Data classification	id_171_processing	data.17B.ObservationPeriods.csv	figshare	doi:10.6084/m9.figshare.4765216.v5	https://doi.org/10.6084/m9.figshare.4765216.v5
id_172	Data collection	Observation periods	Fever in neutropenia	Data classification	id_172_processing	data.17B.ObservationPeriods.csv	figshare	doi:10.6084/m9.figshare.4765216.v5	https://doi.org/10.6084/m9.figshare.4765216.v5
id_173	Data collection	Observation periods	Fever in neutropenia	Data classification	id_173_processing	data.17B.ObservationPeriods.csv	figshare	doi:10.6084/m9.figshare.4765216.v5	https://doi.org/10.6084/m9.figshare.4765216.v5
id_174	Data collection	Observation periods	Fever in neutropenia	Data classification	id_174_processing	data.17B.ObservationPeriods.csv	figshare	doi:10.6084/m9.figshare.4765216.v5	https://doi.org/10.6084/m9.figshare.4765216.v5
id_175	Data collection	Observation periods	Fever in neutropenia	Data classification	id_175_processing	data.17B.ObservationPeriods.csv	figshare	doi:10.6084/m9.figshare.4765216.v5	https://doi.org/10.6084/m9.figshare.4765216.v5
id_176	Data collection	Observation periods	Fever in neutropenia	Data classification	id_176_processing	data.17B.ObservationPeriods.csv	figshare	doi:10.6084/m9.figshare.4765216.v5	https://doi.org/10.6084/m9.figshare.4765216.v5
id_177	Data collection	Observation periods	Fever in neutropenia	Data classification	id_177_processing	data.17B.ObservationPeriods.csv	figshare	doi:10.6084/m9.figshare.4765216.v5	https://doi.org/10.6084/m9.figshare.4765216.v5
id_178	Data collection	Observation periods	Fever in neutropenia	Data classification	id_178_processing	data.17B.ObservationPeriods.csv	figshare	doi:10.6084/m9.figshare.4765216.v5	https://doi.org/10.6084/m9.figshare.4765216.v5
id_179	Data collection	Observation periods	Fever in neutropenia	Data classification	id_179_processing	data.17B.ObservationPeriods.csv	figshare	doi:10.6084/m9.figshare.4765216.v5	https://doi.org/10.6084/m9.figshare.4765216.v5
id_18	Data collection	Observation periods	Fever in neutropenia	Data classification	id_18_processing	data.17B.ObservationPeriods.csv	figshare	doi:10.6084/m9.figshare.4765216.v5	https://doi.org/10.6084/m9.figshare.4765216.v5
id_180	Data collection	Observation periods	Fever in neutropenia	Data classification	id_180_processing	data.17B.ObservationPeriods.csv	figshare	doi:10.6084/m9.figshare.4765216.v5	https://doi.org/10.6084/m9.figshare.4765216.v5
id_181	Data collection	Observation periods	Fever in neutropenia	Data classification	id_181_processing	data.17B.ObservationPeriods.csv	figshare	doi:10.6084/m9.figshare.4765216.v5	https://doi.org/10.6084/m9.figshare.4765216.v5
id_182	Data collection	Observation periods	Fever in neutropenia	Data classification	id_182_processing	data.17B.ObservationPeriods.csv	figshare	doi:10.6084/m9.figshare.4765216.v5	https://doi.org/10.6084/m9.figshare.4765216.v5
id_183	Data collection	Observation periods	Fever in neutropenia	Data classification	id_183_processing	data.17B.ObservationPeriods.csv	figshare	doi:10.6084/m9.figshare.4765216.v5	https://doi.org/10.6084/m9.figshare.4765216.v5
id_184	Data collection	Observation periods	Fever in neutropenia	Data classification	id_184_processing	data.17B.ObservationPeriods.csv	figshare	doi:10.6084/m9.figshare.4765216.v5	https://doi.org/10.6084/m9.figshare.4765216.v5
id_185	Data collection	Observation periods	Fever in neutropenia	Data classification	id_185_processing	data.17B.ObservationPeriods.csv	figshare	doi:10.6084/m9.figshare.4765216.v5	https://doi.org/10.6084/m9.figshare.4765216.v5
id_186	Data collection	Observation periods	Fever in neutropenia	Data classification	id_186_processing	data.17B.ObservationPeriods.csv	figshare	doi:10.6084/m9.figshare.4765216.v5	https://doi.org/10.6084/m9.figshare.4765216.v5
id_187	Data collection	Observation periods	Fever in neutropenia	Data classification	id_187_processing	data.17B.ObservationPeriods.csv	figshare	doi:10.6084/m9.figshare.4765216.v5	https://doi.org/10.6084/m9.figshare.4765216.v5
id_188	Data collection	Observation periods	Fever in neutropenia	Data classification	id_188_processing	data.17B.ObservationPeriods.csv	figshare	doi:10.6084/m9.figshare.4765216.v5	https://doi.org/10.6084/m9.figshare.4765216.v5
id_189	Data collection	Observation periods	Fever in neutropenia	Data classification	id_189_processing	data.17B.ObservationPeriods.csv	figshare	doi:10.6084/m9.figshare.4765216.v5	https://doi.org/10.6084/m9.figshare.4765216.v5
id_19	Data collection	Observation periods	Fever in neutropenia	Data classification	id_19_processing	data.17B.ObservationPeriods.csv	figshare	doi:10.6084/m9.figshare.4765216.v5	https://doi.org/10.6084/m9.figshare.4765216.v5
id_190	Data collection	Observation periods	Fever in neutropenia	Data classification	id_190_processing	data.17B.ObservationPeriods.csv	figshare	doi:10.6084/m9.figshare.4765216.v5	https://doi.org/10.6084/m9.figshare.4765216.v5
id_191	Data collection	Observation periods	Fever in neutropenia	Data classification	id_191_processing	data.17B.ObservationPeriods.csv	figshare	doi:10.6084/m9.figshare.4765216.v5	https://doi.org/10.6084/m9.figshare.4765216.v5
id_192	Data collection	Observation periods	Fever in neutropenia	Data classification	id_192_processing	data.17B.ObservationPeriods.csv	figshare	doi:10.6084/m9.figshare.4765216.v5	https://doi.org/10.6084/m9.figshare.4765216.v5
id_193	Data collection	Observation periods	Fever in neutropenia	Data classification	id_193_processing	data.17B.ObservationPeriods.csv	figshare	doi:10.6084/m9.figshare.4765216.v5	https://doi.org/10.6084/m9.figshare.4765216.v5
id_194	Data collection	Observation periods	Fever in neutropenia	Data classification	id_194_processing	data.17B.ObservationPeriods.csv	figshare	doi:10.6084/m9.figshare.4765216.v5	https://doi.org/10.6084/m9.figshare.4765216.v5
id_195	Data collection	Observation periods	Fever in neutropenia	Data classification	id_195_processing	data.17B.ObservationPeriods.csv	figshare	doi:10.6084/m9.figshare.4765216.v5	https://doi.org/10.6084/m9.figshare.4765216.v5
id_196	Data collection	Observation periods	Fever in neutropenia	Data classification	id_196_processing	data.17B.ObservationPeriods.csv	figshare	doi:10.6084/m9.figshare.4765216.v5	https://doi.org/10.6084/m9.figshare.4765216.v5
id_197	Data collection	Observation periods	Fever in neutropenia	Data classification	id_197_processing	data.17B.ObservationPeriods.csv	figshare	doi:10.6084/m9.figshare.4765216.v5	https://doi.org/10.6084/m9.figshare.4765216.v5
id_198	Data collection	Observation periods	Fever in neutropenia	Data classification	id_198_processing	data.17B.ObservationPeriods.csv	figshare	doi:10.6084/m9.figshare.4765216.v5	https://doi.org/10.6084/m9.figshare.4765216.v5
id_199	Data collection	Observation periods	Fever in neutropenia	Data classification	id_199_processing	data.17B.ObservationPeriods.csv	figshare	doi:10.6084/m9.figshare.4765216.v5	https://doi.org/10.6084/m9.figshare.4765216.v5
id_2	Data collection	Observation periods	Fever in neutropenia	Data classification	id_2_processing	data.17B.ObservationPeriods.csv	figshare	doi:10.6084/m9.figshare.4765216.v5	https://doi.org/10.6084/m9.figshare.4765216.v5
id_20	Data collection	Observation periods	Fever in neutropenia	Data classification	id_20_processing	data.17B.ObservationPeriods.csv	figshare	doi:10.6084/m9.figshare.4765216.v5	https://doi.org/10.6084/m9.figshare.4765216.v5
id_200	Data collection	Observation periods	Fever in neutropenia	Data classification	id_200_processing	data.17B.ObservationPeriods.csv	figshare	doi:10.6084/m9.figshare.4765216.v5	https://doi.org/10.6084/m9.figshare.4765216.v5
id_201	Data collection	Observation periods	Fever in neutropenia	Data classification	id_201_processing	data.17B.ObservationPeriods.csv	figshare	doi:10.6084/m9.figshare.4765216.v5	https://doi.org/10.6084/m9.figshare.4765216.v5
id_202	Data collection	Observation periods	Fever in neutropenia	Data classification	id_202_processing	data.17B.ObservationPeriods.csv	figshare	doi:10.6084/m9.figshare.4765216.v5	https://doi.org/10.6084/m9.figshare.4765216.v5
id_203	Data collection	Observation periods	Fever in neutropenia	Data classification	id_203_processing	data.17B.ObservationPeriods.csv	figshare	doi:10.6084/m9.figshare.4765216.v5	https://doi.org/10.6084/m9.figshare.4765216.v5
id_204	Data collection	Observation periods	Fever in neutropenia	Data classification	id_204_processing	data.17B.ObservationPeriods.csv	figshare	doi:10.6084/m9.figshare.4765216.v5	https://doi.org/10.6084/m9.figshare.4765216.v5
id_205	Data collection	Observation periods	Fever in neutropenia	Data classification	id_205_processing	data.17B.ObservationPeriods.csv	figshare	doi:10.6084/m9.figshare.4765216.v5	https://doi.org/10.6084/m9.figshare.4765216.v5
id_206	Data collection	Observation periods	Fever in neutropenia	Data classification	id_206_processing	data.17B.ObservationPeriods.csv	figshare	doi:10.6084/m9.figshare.4765216.v5	https://doi.org/10.6084/m9.figshare.4765216.v5
id_207	Data collection	Observation periods	Fever in neutropenia	Data classification	id_207_processing	data.17B.ObservationPeriods.csv	figshare	doi:10.6084/m9.figshare.4765216.v5	https://doi.org/10.6084/m9.figshare.4765216.v5
id_208	Data collection	Observation periods	Fever in neutropenia	Data classification	id_208_processing	data.17B.ObservationPeriods.csv	figshare	doi:10.6084/m9.figshare.4765216.v5	https://doi.org/10.6084/m9.figshare.4765216.v5
id_209	Data collection	Observation periods	Fever in neutropenia	Data classification	id_209_processing	data.17B.ObservationPeriods.csv	figshare	doi:10.6084/m9.figshare.4765216.v5	https://doi.org/10.6084/m9.figshare.4765216.v5
id_21	Data collection	Observation periods	Fever in neutropenia	Data classification	id_21_processing	data.17B.ObservationPeriods.csv	figshare	doi:10.6084/m9.figshare.4765216.v5	https://doi.org/10.6084/m9.figshare.4765216.v5
id_210	Data collection	Observation periods	Fever in neutropenia	Data classification	id_210_processing	data.17B.ObservationPeriods.csv	figshare	doi:10.6084/m9.figshare.4765216.v5	https://doi.org/10.6084/m9.figshare.4765216.v5
id_211	Data collection	Observation periods	Fever in neutropenia	Data classification	id_211_processing	data.17B.ObservationPeriods.csv	figshare	doi:10.6084/m9.figshare.4765216.v5	https://doi.org/10.6084/m9.figshare.4765216.v5
id_212	Data collection	Observation periods	Fever in neutropenia	Data classification	id_212_processing	data.17B.ObservationPeriods.csv	figshare	doi:10.6084/m9.figshare.4765216.v5	https://doi.org/10.6084/m9.figshare.4765216.v5
id_213	Data collection	Observation periods	Fever in neutropenia	Data classification	id_213_processing	data.17B.ObservationPeriods.csv	figshare	doi:10.6084/m9.figshare.4765216.v5	https://doi.org/10.6084/m9.figshare.4765216.v5
id_214	Data collection	Observation periods	Fever in neutropenia	Data classification	id_214_processing	data.17B.ObservationPeriods.csv	figshare	doi:10.6084/m9.figshare.4765216.v5	https://doi.org/10.6084/m9.figshare.4765216.v5
id_215	Data collection	Observation periods	Fever in neutropenia	Data classification	id_215_processing	data.17B.ObservationPeriods.csv	figshare	doi:10.6084/m9.figshare.4765216.v5	https://doi.org/10.6084/m9.figshare.4765216.v5
id_216	Data collection	Observation periods	Fever in neutropenia	Data classification	id_216_processing	data.17B.ObservationPeriods.csv	figshare	doi:10.6084/m9.figshare.4765216.v5	https://doi.org/10.6084/m9.figshare.4765216.v5
id_217	Data collection	Observation periods	Fever in neutropenia	Data classification	id_217_processing	data.17B.ObservationPeriods.csv	figshare	doi:10.6084/m9.figshare.4765216.v5	https://doi.org/10.6084/m9.figshare.4765216.v5
id_218	Data collection	Observation periods	Fever in neutropenia	Data classification	id_218_processing	data.17B.ObservationPeriods.csv	figshare	doi:10.6084/m9.figshare.4765216.v5	https://doi.org/10.6084/m9.figshare.4765216.v5
id_219	Data collection	Observation periods	Fever in neutropenia	Data classification	id_219_processing	data.17B.ObservationPeriods.csv	figshare	doi:10.6084/m9.figshare.4765216.v5	https://doi.org/10.6084/m9.figshare.4765216.v5
id_22	Data collection	Observation periods	Fever in neutropenia	Data classification	id_22_processing	data.17B.ObservationPeriods.csv	figshare	doi:10.6084/m9.figshare.4765216.v5	https://doi.org/10.6084/m9.figshare.4765216.v5
id_220	Data collection	Observation periods	Fever in neutropenia	Data classification	id_220_processing	data.17B.ObservationPeriods.csv	figshare	doi:10.6084/m9.figshare.4765216.v5	https://doi.org/10.6084/m9.figshare.4765216.v5
id_221	Data collection	Observation periods	Fever in neutropenia	Data classification	id_221_processing	data.17B.ObservationPeriods.csv	figshare	doi:10.6084/m9.figshare.4765216.v5	https://doi.org/10.6084/m9.figshare.4765216.v5
id_222	Data collection	Observation periods	Fever in neutropenia	Data classification	id_222_processing	data.17B.ObservationPeriods.csv	figshare	doi:10.6084/m9.figshare.4765216.v5	https://doi.org/10.6084/m9.figshare.4765216.v5
id_223	Data collection	Observation periods	Fever in neutropenia	Data classification	id_223_processing	data.17B.ObservationPeriods.csv	figshare	doi:10.6084/m9.figshare.4765216.v5	https://doi.org/10.6084/m9.figshare.4765216.v5
id_224	Data collection	Observation periods	Fever in neutropenia	Data classification	id_224_processing	data.17B.ObservationPeriods.csv	figshare	doi:10.6084/m9.figshare.4765216.v5	https://doi.org/10.6084/m9.figshare.4765216.v5
id_225	Data collection	Observation periods	Fever in neutropenia	Data classification	id_225_processing	data.17B.ObservationPeriods.csv	figshare	doi:10.6084/m9.figshare.4765216.v5	https://doi.org/10.6084/m9.figshare.4765216.v5
id_226	Data collection	Observation periods	Fever in neutropenia	Data classification	id_226_processing	data.17B.ObservationPeriods.csv	figshare	doi:10.6084/m9.figshare.4765216.v5	https://doi.org/10.6084/m9.figshare.4765216.v5
id_227	Data collection	Observation periods	Fever in neutropenia	Data classification	id_227_processing	data.17B.ObservationPeriods.csv	figshare	doi:10.6084/m9.figshare.4765216.v5	https://doi.org/10.6084/m9.figshare.4765216.v5
id_228	Data collection	Observation periods	Fever in neutropenia	Data classification	id_228_processing	data.17B.ObservationPeriods.csv	figshare	doi:10.6084/m9.figshare.4765216.v5	https://doi.org/10.6084/m9.figshare.4765216.v5
id_229	Data collection	Observation periods	Fever in neutropenia	Data classification	id_229_processing	data.17B.ObservationPeriods.csv	figshare	doi:10.6084/m9.figshare.4765216.v5	https://doi.org/10.6084/m9.figshare.4765216.v5
id_23	Data collection	Observation periods	Fever in neutropenia	Data classification	id_23_processing	data.17B.ObservationPeriods.csv	figshare	doi:10.6084/m9.figshare.4765216.v5	https://doi.org/10.6084/m9.figshare.4765216.v5
id_230	Data collection	Observation periods	Fever in neutropenia	Data classification	id_230_processing	data.17B.ObservationPeriods.csv	figshare	doi:10.6084/m9.figshare.4765216.v5	https://doi.org/10.6084/m9.figshare.4765216.v5
id_231	Data collection	Observation periods	Fever in neutropenia	Data classification	id_231_processing	data.17B.ObservationPeriods.csv	figshare	doi:10.6084/m9.figshare.4765216.v5	https://doi.org/10.6084/m9.figshare.4765216.v5
id_232	Data collection	Observation periods	Fever in neutropenia	Data classification	id_232_processing	data.17B.ObservationPeriods.csv	figshare	doi:10.6084/m9.figshare.4765216.v5	https://doi.org/10.6084/m9.figshare.4765216.v5
id_233	Data collection	Observation periods	Fever in neutropenia	Data classification	id_233_processing	data.17B.ObservationPeriods.csv	figshare	doi:10.6084/m9.figshare.4765216.v5	https://doi.org/10.6084/m9.figshare.4765216.v5
id_234	Data collection	Observation periods	Fever in neutropenia	Data classification	id_234_processing	data.17B.ObservationPeriods.csv	figshare	doi:10.6084/m9.figshare.4765216.v5	https://doi.org/10.6084/m9.figshare.4765216.v5
id_235	Data collection	Observation periods	Fever in neutropenia	Data classification	id_235_processing	data.17B.ObservationPeriods.csv	figshare	doi:10.6084/m9.figshare.4765216.v5	https://doi.org/10.6084/m9.figshare.4765216.v5
id_236	Data collection	Observation periods	Fever in neutropenia	Data classification	id_236_processing	data.17B.ObservationPeriods.csv	figshare	doi:10.6084/m9.figshare.4765216.v5	https://doi.org/10.6084/m9.figshare.4765216.v5
id_237	Data collection	Observation periods	Fever in neutropenia	Data classification	id_237_processing	data.17B.ObservationPeriods.csv	figshare	doi:10.6084/m9.figshare.4765216.v5	https://doi.org/10.6084/m9.figshare.4765216.v5
id_238	Data collection	Observation periods	Fever in neutropenia	Data classification	id_238_processing	data.17B.ObservationPeriods.csv	figshare	doi:10.6084/m9.figshare.4765216.v5	https://doi.org/10.6084/m9.figshare.4765216.v5
id_239	Data collection	Observation periods	Fever in neutropenia	Data classification	id_239_processing	data.17B.ObservationPeriods.csv	figshare	doi:10.6084/m9.figshare.4765216.v5	https://doi.org/10.6084/m9.figshare.4765216.v5
id_24	Data collection	Observation periods	Fever in neutropenia	Data classification	id_24_processing	data.17B.ObservationPeriods.csv	figshare	doi:10.6084/m9.figshare.4765216.v5	https://doi.org/10.6084/m9.figshare.4765216.v5
id_240	Data collection	Observation periods	Fever in neutropenia	Data classification	id_240_processing	data.17B.ObservationPeriods.csv	figshare	doi:10.6084/m9.figshare.4765216.v5	https://doi.org/10.6084/m9.figshare.4765216.v5
id_241	Data collection	Observation periods	Fever in neutropenia	Data classification	id_241_processing	data.17B.ObservationPeriods.csv	figshare	doi:10.6084/m9.figshare.4765216.v5	https://doi.org/10.6084/m9.figshare.4765216.v5
id_242	Data collection	Observation periods	Fever in neutropenia	Data classification	id_242_processing	data.17B.ObservationPeriods.csv	figshare	doi:10.6084/m9.figshare.4765216.v5	https://doi.org/10.6084/m9.figshare.4765216.v5
id_243	Data collection	Observation periods	Fever in neutropenia	Data classification	id_243_processing	data.17B.ObservationPeriods.csv	figshare	doi:10.6084/m9.figshare.4765216.v5	https://doi.org/10.6084/m9.figshare.4765216.v5
id_244	Data collection	Observation periods	Fever in neutropenia	Data classification	id_244_processing	data.17B.ObservationPeriods.csv	figshare	doi:10.6084/m9.figshare.4765216.v5	https://doi.org/10.6084/m9.figshare.4765216.v5
id_245	Data collection	Observation periods	Fever in neutropenia	Data classification	id_245_processing	data.17B.ObservationPeriods.csv	figshare	doi:10.6084/m9.figshare.4765216.v5	https://doi.org/10.6084/m9.figshare.4765216.v5
id_246	Data collection	Observation periods	Fever in neutropenia	Data classification	id_246_processing	data.17B.ObservationPeriods.csv	figshare	doi:10.6084/m9.figshare.4765216.v5	https://doi.org/10.6084/m9.figshare.4765216.v5
id_247	Data collection	Observation periods	Fever in neutropenia	Data classification	id_247_processing	data.17B.ObservationPeriods.csv	figshare	doi:10.6084/m9.figshare.4765216.v5	https://doi.org/10.6084/m9.figshare.4765216.v5
id_248	Data collection	Observation periods	Fever in neutropenia	Data classification	id_248_processing	data.17B.ObservationPeriods.csv	figshare	doi:10.6084/m9.figshare.4765216.v5	https://doi.org/10.6084/m9.figshare.4765216.v5
id_249	Data collection	Observation periods	Fever in neutropenia	Data classification	id_249_processing	data.17B.ObservationPeriods.csv	figshare	doi:10.6084/m9.figshare.4765216.v5	https://doi.org/10.6084/m9.figshare.4765216.v5
id_25	Data collection	Observation periods	Fever in neutropenia	Data classification	id_25_processing	data.17B.ObservationPeriods.csv	figshare	doi:10.6084/m9.figshare.4765216.v5	https://doi.org/10.6084/m9.figshare.4765216.v5
id_250	Data collection	Observation periods	Fever in neutropenia	Data classification	id_250_processing	data.17B.ObservationPeriods.csv	figshare	doi:10.6084/m9.figshare.4765216.v5	https://doi.org/10.6084/m9.figshare.4765216.v5
id_251	Data collection	Observation periods	Fever in neutropenia	Data classification	id_251_processing	data.17B.ObservationPeriods.csv	figshare	doi:10.6084/m9.figshare.4765216.v5	https://doi.org/10.6084/m9.figshare.4765216.v5
id_252	Data collection	Observation periods	Fever in neutropenia	Data classification	id_252_processing	data.17B.ObservationPeriods.csv	figshare	doi:10.6084/m9.figshare.4765216.v5	https://doi.org/10.6084/m9.figshare.4765216.v5
id_253	Data collection	Observation periods	Fever in neutropenia	Data classification	id_253_processing	data.17B.ObservationPeriods.csv	figshare	doi:10.6084/m9.figshare.4765216.v5	https://doi.org/10.6084/m9.figshare.4765216.v5
id_254	Data collection	Observation periods	Fever in neutropenia	Data classification	id_254_processing	data.17B.ObservationPeriods.csv	figshare	doi:10.6084/m9.figshare.4765216.v5	https://doi.org/10.6084/m9.figshare.4765216.v5
id_255	Data collection	Observation periods	Fever in neutropenia	Data classification	id_255_processing	data.17B.ObservationPeriods.csv	figshare	doi:10.6084/m9.figshare.4765216.v5	https://doi.org/10.6084/m9.figshare.4765216.v5
id_256	Data collection	Observation periods	Fever in neutropenia	Data classification	id_256_processing	data.17B.ObservationPeriods.csv	figshare	doi:10.6084/m9.figshare.4765216.v5	https://doi.org/10.6084/m9.figshare.4765216.v5
id_257	Data collection	Observation periods	Fever in neutropenia	Data classification	id_257_processing	data.17B.ObservationPeriods.csv	figshare	doi:10.6084/m9.figshare.4765216.v5	https://doi.org/10.6084/m9.figshare.4765216.v5
id_258	Data collection	Observation periods	Fever in neutropenia	Data classification	id_258_processing	data.17B.ObservationPeriods.csv	figshare	doi:10.6084/m9.figshare.4765216.v5	https://doi.org/10.6084/m9.figshare.4765216.v5
id_259	Data collection	Observation periods	Fever in neutropenia	Data classification	id_259_processing	data.17B.ObservationPeriods.csv	figshare	doi:10.6084/m9.figshare.4765216.v5	https://doi.org/10.6084/m9.figshare.4765216.v5
id_26	Data collection	Observation periods	Fever in neutropenia	Data classification	id_26_processing	data.17B.ObservationPeriods.csv	figshare	doi:10.6084/m9.figshare.4765216.v5	https://doi.org/10.6084/m9.figshare.4765216.v5
id_260	Data collection	Observation periods	Fever in neutropenia	Data classification	id_260_processing	data.17B.ObservationPeriods.csv	figshare	doi:10.6084/m9.figshare.4765216.v5	https://doi.org/10.6084/m9.figshare.4765216.v5
id_261	Data collection	Observation periods	Fever in neutropenia	Data classification	id_261_processing	data.17B.ObservationPeriods.csv	figshare	doi:10.6084/m9.figshare.4765216.v5	https://doi.org/10.6084/m9.figshare.4765216.v5
id_262	Data collection	Observation periods	Fever in neutropenia	Data classification	id_262_processing	data.17B.ObservationPeriods.csv	figshare	doi:10.6084/m9.figshare.4765216.v5	https://doi.org/10.6084/m9.figshare.4765216.v5
id_263	Data collection	Observation periods	Fever in neutropenia	Data classification	id_263_processing	data.17B.ObservationPeriods.csv	figshare	doi:10.6084/m9.figshare.4765216.v5	https://doi.org/10.6084/m9.figshare.4765216.v5
id_264	Data collection	Observation periods	Fever in neutropenia	Data classification	id_264_processing	data.17B.ObservationPeriods.csv	figshare	doi:10.6084/m9.figshare.4765216.v5	https://doi.org/10.6084/m9.figshare.4765216.v5
id_265	Data collection	Observation periods	Fever in neutropenia	Data classification	id_265_processing	data.17B.ObservationPeriods.csv	figshare	doi:10.6084/m9.figshare.4765216.v5	https://doi.org/10.6084/m9.figshare.4765216.v5
id_266	Data collection	Observation periods	Fever in neutropenia	Data classification	id_266_processing	data.17B.ObservationPeriods.csv	figshare	doi:10.6084/m9.figshare.4765216.v5	https://doi.org/10.6084/m9.figshare.4765216.v5
id_267	Data collection	Observation periods	Fever in neutropenia	Data classification	id_267_processing	data.17B.ObservationPeriods.csv	figshare	doi:10.6084/m9.figshare.4765216.v5	https://doi.org/10.6084/m9.figshare.4765216.v5
id_268	Data collection	Observation periods	Fever in neutropenia	Data classification	id_268_processing	data.17B.ObservationPeriods.csv	figshare	doi:10.6084/m9.figshare.4765216.v5	https://doi.org/10.6084/m9.figshare.4765216.v5
id_269	Data collection	Observation periods	Fever in neutropenia	Data classification	id_269_processing	data.17B.ObservationPeriods.csv	figshare	doi:10.6084/m9.figshare.4765216.v5	https://doi.org/10.6084/m9.figshare.4765216.v5
id_27	Data collection	Observation periods	Fever in neutropenia	Data classification	id_27_processing	data.17B.ObservationPeriods.csv	figshare	doi:10.6084/m9.figshare.4765216.v5	https://doi.org/10.6084/m9.figshare.4765216.v5
id_270	Data collection	Observation periods	Fever in neutropenia	Data classification	id_270_processing	data.17B.ObservationPeriods.csv	figshare	doi:10.6084/m9.figshare.4765216.v5	https://doi.org/10.6084/m9.figshare.4765216.v5
id_271	Data collection	Observation periods	Fever in neutropenia	Data classification	id_271_processing	data.17B.ObservationPeriods.csv	figshare	doi:10.6084/m9.figshare.4765216.v5	https://doi.org/10.6084/m9.figshare.4765216.v5
id_272	Data collection	Observation periods	Fever in neutropenia	Data classification	id_272_processing	data.17B.ObservationPeriods.csv	figshare	doi:10.6084/m9.figshare.4765216.v5	https://doi.org/10.6084/m9.figshare.4765216.v5
id_273	Data collection	Observation periods	Fever in neutropenia	Data classification	id_273_processing	data.17B.ObservationPeriods.csv	figshare	doi:10.6084/m9.figshare.4765216.v5	https://doi.org/10.6084/m9.figshare.4765216.v5
id_274	Data collection	Observation periods	Fever in neutropenia	Data classification	id_274_processing	data.17B.ObservationPeriods.csv	figshare	doi:10.6084/m9.figshare.4765216.v5	https://doi.org/10.6084/m9.figshare.4765216.v5
id_275	Data collection	Observation periods	Fever in neutropenia	Data classification	id_275_processing	data.17B.ObservationPeriods.csv	figshare	doi:10.6084/m9.figshare.4765216.v5	https://doi.org/10.6084/m9.figshare.4765216.v5
id_276	Data collection	Observation periods	Fever in neutropenia	Data classification	id_276_processing	data.17B.ObservationPeriods.csv	figshare	doi:10.6084/m9.figshare.4765216.v5	https://doi.org/10.6084/m9.figshare.4765216.v5
id_277	Data collection	Observation periods	Fever in neutropenia	Data classification	id_277_processing	data.17B.ObservationPeriods.csv	figshare	doi:10.6084/m9.figshare.4765216.v5	https://doi.org/10.6084/m9.figshare.4765216.v5
id_278	Data collection	Observation periods	Fever in neutropenia	Data classification	id_278_processing	data.17B.ObservationPeriods.csv	figshare	doi:10.6084/m9.figshare.4765216.v5	https://doi.org/10.6084/m9.figshare.4765216.v5
id_279	Data collection	Observation periods	Fever in neutropenia	Data classification	id_279_processing	data.17B.ObservationPeriods.csv	figshare	doi:10.6084/m9.figshare.4765216.v5	https://doi.org/10.6084/m9.figshare.4765216.v5
id_28	Data collection	Observation periods	Fever in neutropenia	Data classification	id_28_processing	data.17B.ObservationPeriods.csv	figshare	doi:10.6084/m9.figshare.4765216.v5	https://doi.org/10.6084/m9.figshare.4765216.v5
id_280	Data collection	Observation periods	Fever in neutropenia	Data classification	id_280_processing	data.17B.ObservationPeriods.csv	figshare	doi:10.6084/m9.figshare.4765216.v5	https://doi.org/10.6084/m9.figshare.4765216.v5
id_281	Data collection	Observation periods	Fever in neutropenia	Data classification	id_281_processing	data.17B.ObservationPeriods.csv	figshare	doi:10.6084/m9.figshare.4765216.v5	https://doi.org/10.6084/m9.figshare.4765216.v5
id_282	Data collection	Observation periods	Fever in neutropenia	Data classification	id_282_processing	data.17B.ObservationPeriods.csv	figshare	doi:10.6084/m9.figshare.4765216.v5	https://doi.org/10.6084/m9.figshare.4765216.v5
id_283	Data collection	Observation periods	Fever in neutropenia	Data classification	id_283_processing	data.17B.ObservationPeriods.csv	figshare	doi:10.6084/m9.figshare.4765216.v5	https://doi.org/10.6084/m9.figshare.4765216.v5
id_284	Data collection	Observation periods	Fever in neutropenia	Data classification	id_284_processing	data.17B.ObservationPeriods.csv	figshare	doi:10.6084/m9.figshare.4765216.v5	https://doi.org/10.6084/m9.figshare.4765216.v5
id_285	Data collection	Observation periods	Fever in neutropenia	Data classification	id_285_processing	data.17B.ObservationPeriods.csv	figshare	doi:10.6084/m9.figshare.4765216.v5	https://doi.org/10.6084/m9.figshare.4765216.v5
id_286	Data collection	Observation periods	Fever in neutropenia	Data classification	id_286_processing	data.17B.ObservationPeriods.csv	figshare	doi:10.6084/m9.figshare.4765216.v5	https://doi.org/10.6084/m9.figshare.4765216.v5
id_287	Data collection	Observation periods	Fever in neutropenia	Data classification	id_287_processing	data.17B.ObservationPeriods.csv	figshare	doi:10.6084/m9.figshare.4765216.v5	https://doi.org/10.6084/m9.figshare.4765216.v5
id_288	Data collection	Observation periods	Fever in neutropenia	Data classification	id_288_processing	data.17B.ObservationPeriods.csv	figshare	doi:10.6084/m9.figshare.4765216.v5	https://doi.org/10.6084/m9.figshare.4765216.v5
id_289	Data collection	Observation periods	Fever in neutropenia	Data classification	id_289_processing	data.17B.ObservationPeriods.csv	figshare	doi:10.6084/m9.figshare.4765216.v5	https://doi.org/10.6084/m9.figshare.4765216.v5
id_29	Data collection	Observation periods	Fever in neutropenia	Data classification	id_29_processing	data.17B.ObservationPeriods.csv	figshare	doi:10.6084/m9.figshare.4765216.v5	https://doi.org/10.6084/m9.figshare.4765216.v5
id_290	Data collection	Observation periods	Fever in neutropenia	Data classification	id_290_processing	data.17B.ObservationPeriods.csv	figshare	doi:10.6084/m9.figshare.4765216.v5	https://doi.org/10.6084/m9.figshare.4765216.v5
id_291	Data collection	Observation periods	Fever in neutropenia	Data classification	id_291_processing	data.17B.ObservationPeriods.csv	figshare	doi:10.6084/m9.figshare.4765216.v5	https://doi.org/10.6084/m9.figshare.4765216.v5
id_292	Data collection	Observation periods	Fever in neutropenia	Data classification	id_292_processing	data.17B.ObservationPeriods.csv	figshare	doi:10.6084/m9.figshare.4765216.v5	https://doi.org/10.6084/m9.figshare.4765216.v5
id_293	Data collection	Observation periods	Fever in neutropenia	Data classification	id_293_processing	data.17B.ObservationPeriods.csv	figshare	doi:10.6084/m9.figshare.4765216.v5	https://doi.org/10.6084/m9.figshare.4765216.v5
id_294	Data collection	Observation periods	Fever in neutropenia	Data classification	id_294_processing	data.17B.ObservationPeriods.csv	figshare	doi:10.6084/m9.figshare.4765216.v5	https://doi.org/10.6084/m9.figshare.4765216.v5
id_295	Data collection	Observation periods	Fever in neutropenia	Data classification	id_295_processing	data.17B.ObservationPeriods.csv	figshare	doi:10.6084/m9.figshare.4765216.v5	https://doi.org/10.6084/m9.figshare.4765216.v5
id_296	Data collection	Observation periods	Fever in neutropenia	Data classification	id_296_processing	data.17B.ObservationPeriods.csv	figshare	doi:10.6084/m9.figshare.4765216.v5	https://doi.org/10.6084/m9.figshare.4765216.v5
id_297	Data collection	Observation periods	Fever in neutropenia	Data classification	id_297_processing	data.17B.ObservationPeriods.csv	figshare	doi:10.6084/m9.figshare.4765216.v5	https://doi.org/10.6084/m9.figshare.4765216.v5
id_298	Data collection	Observation periods	Fever in neutropenia	Data classification	id_298_processing	data.17B.ObservationPeriods.csv	figshare	doi:10.6084/m9.figshare.4765216.v5	https://doi.org/10.6084/m9.figshare.4765216.v5
id_299	Data collection	Observation periods	Fever in neutropenia	Data classification	id_299_processing	data.17B.ObservationPeriods.csv	figshare	doi:10.6084/m9.figshare.4765216.v5	https://doi.org/10.6084/m9.figshare.4765216.v5
id_3	Data collection	Observation periods	Fever in neutropenia	Data classification	id_3_processing	data.17B.ObservationPeriods.csv	figshare	doi:10.6084/m9.figshare.4765216.v5	https://doi.org/10.6084/m9.figshare.4765216.v5
id_30	Data collection	Observation periods	Fever in neutropenia	Data classification	id_30_processing	data.17B.ObservationPeriods.csv	figshare	doi:10.6084/m9.figshare.4765216.v5	https://doi.org/10.6084/m9.figshare.4765216.v5
id_300	Data collection	Observation periods	Fever in neutropenia	Data classification	id_300_processing	data.17B.ObservationPeriods.csv	figshare	doi:10.6084/m9.figshare.4765216.v5	https://doi.org/10.6084/m9.figshare.4765216.v5
id_301	Data collection	Observation periods	Fever in neutropenia	Data classification	id_301_processing	data.17B.ObservationPeriods.csv	figshare	doi:10.6084/m9.figshare.4765216.v5	https://doi.org/10.6084/m9.figshare.4765216.v5
id_302	Data collection	Observation periods	Fever in neutropenia	Data classification	id_302_processing	data.17B.ObservationPeriods.csv	figshare	doi:10.6084/m9.figshare.4765216.v5	https://doi.org/10.6084/m9.figshare.4765216.v5
id_303	Data collection	Observation periods	Fever in neutropenia	Data classification	id_303_processing	data.17B.ObservationPeriods.csv	figshare	doi:10.6084/m9.figshare.4765216.v5	https://doi.org/10.6084/m9.figshare.4765216.v5
id_304	Data collection	Observation periods	Fever in neutropenia	Data classification	id_304_processing	data.17B.ObservationPeriods.csv	figshare	doi:10.6084/m9.figshare.4765216.v5	https://doi.org/10.6084/m9.figshare.4765216.v5
id_305	Data collection	Observation periods	Fever in neutropenia	Data classification	id_305_processing	data.17B.ObservationPeriods.csv	figshare	doi:10.6084/m9.figshare.4765216.v5	https://doi.org/10.6084/m9.figshare.4765216.v5
id_306	Data collection	Observation periods	Fever in neutropenia	Data classification	id_306_processing	data.17B.ObservationPeriods.csv	figshare	doi:10.6084/m9.figshare.4765216.v5	https://doi.org/10.6084/m9.figshare.4765216.v5
id_307	Data collection	Observation periods	Fever in neutropenia	Data classification	id_307_processing	data.17B.ObservationPeriods.csv	figshare	doi:10.6084/m9.figshare.4765216.v5	https://doi.org/10.6084/m9.figshare.4765216.v5
id_308	Data collection	Observation periods	Fever in neutropenia	Data classification	id_308_processing	data.17B.ObservationPeriods.csv	figshare	doi:10.6084/m9.figshare.4765216.v5	https://doi.org/10.6084/m9.figshare.4765216.v5
id_309	Data collection	Observation periods	Fever in neutropenia	Data classification	id_309_processing	data.17B.ObservationPeriods.csv	figshare	doi:10.6084/m9.figshare.4765216.v5	https://doi.org/10.6084/m9.figshare.4765216.v5
id_31	Data collection	Observation periods	Fever in neutropenia	Data classification	id_31_processing	data.17B.ObservationPeriods.csv	figshare	doi:10.6084/m9.figshare.4765216.v5	https://doi.org/10.6084/m9.figshare.4765216.v5
id_310	Data collection	Observation periods	Fever in neutropenia	Data classification	id_310_processing	data.17B.ObservationPeriods.csv	figshare	doi:10.6084/m9.figshare.4765216.v5	https://doi.org/10.6084/m9.figshare.4765216.v5
id_311	Data collection	Observation periods	Fever in neutropenia	Data classification	id_311_processing	data.17B.ObservationPeriods.csv	figshare	doi:10.6084/m9.figshare.4765216.v5	https://doi.org/10.6084/m9.figshare.4765216.v5
id_312	Data collection	Observation periods	Fever in neutropenia	Data classification	id_312_processing	data.17B.ObservationPeriods.csv	figshare	doi:10.6084/m9.figshare.4765216.v5	https://doi.org/10.6084/m9.figshare.4765216.v5
id_313	Data collection	Observation periods	Fever in neutropenia	Data classification	id_313_processing	data.17B.ObservationPeriods.csv	figshare	doi:10.6084/m9.figshare.4765216.v5	https://doi.org/10.6084/m9.figshare.4765216.v5
id_314	Data collection	Observation periods	Fever in neutropenia	Data classification	id_314_processing	data.17B.ObservationPeriods.csv	figshare	doi:10.6084/m9.figshare.4765216.v5	https://doi.org/10.6084/m9.figshare.4765216.v5
id_315	Data collection	Observation periods	Fever in neutropenia	Data classification	id_315_processing	data.17B.ObservationPeriods.csv	figshare	doi:10.6084/m9.figshare.4765216.v5	https://doi.org/10.6084/m9.figshare.4765216.v5
id_316	Data collection	Observation periods	Fever in neutropenia	Data classification	id_316_processing	data.17B.ObservationPeriods.csv	figshare	doi:10.6084/m9.figshare.4765216.v5	https://doi.org/10.6084/m9.figshare.4765216.v5
id_317	Data collection	Observation periods	Fever in neutropenia	Data classification	id_317_processing	data.17B.ObservationPeriods.csv	figshare	doi:10.6084/m9.figshare.4765216.v5	https://doi.org/10.6084/m9.figshare.4765216.v5
id_318	Data collection	Observation periods	Fever in neutropenia	Data classification	id_318_processing	data.17B.ObservationPeriods.csv	figshare	doi:10.6084/m9.figshare.4765216.v5	https://doi.org/10.6084/m9.figshare.4765216.v5
id_319	Data collection	Observation periods	Fever in neutropenia	Data classification	id_319_processing	data.17B.ObservationPeriods.csv	figshare	doi:10.6084/m9.figshare.4765216.v5	https://doi.org/10.6084/m9.figshare.4765216.v5
id_32	Data collection	Observation periods	Fever in neutropenia	Data classification	id_32_processing	data.17B.ObservationPeriods.csv	figshare	doi:10.6084/m9.figshare.4765216.v5	https://doi.org/10.6084/m9.figshare.4765216.v5
id_320	Data collection	Observation periods	Fever in neutropenia	Data classification	id_320_processing	data.17B.ObservationPeriods.csv	figshare	doi:10.6084/m9.figshare.4765216.v5	https://doi.org/10.6084/m9.figshare.4765216.v5
id_321	Data collection	Observation periods	Fever in neutropenia	Data classification	id_321_processing	data.17B.ObservationPeriods.csv	figshare	doi:10.6084/m9.figshare.4765216.v5	https://doi.org/10.6084/m9.figshare.4765216.v5
id_322	Data collection	Observation periods	Fever in neutropenia	Data classification	id_322_processing	data.17B.ObservationPeriods.csv	figshare	doi:10.6084/m9.figshare.4765216.v5	https://doi.org/10.6084/m9.figshare.4765216.v5
id_323	Data collection	Observation periods	Fever in neutropenia	Data classification	id_323_processing	data.17B.ObservationPeriods.csv	figshare	doi:10.6084/m9.figshare.4765216.v5	https://doi.org/10.6084/m9.figshare.4765216.v5
id_324	Data collection	Observation periods	Fever in neutropenia	Data classification	id_324_processing	data.17B.ObservationPeriods.csv	figshare	doi:10.6084/m9.figshare.4765216.v5	https://doi.org/10.6084/m9.figshare.4765216.v5
id_325	Data collection	Observation periods	Fever in neutropenia	Data classification	id_325_processing	data.17B.ObservationPeriods.csv	figshare	doi:10.6084/m9.figshare.4765216.v5	https://doi.org/10.6084/m9.figshare.4765216.v5
id_326	Data collection	Observation periods	Fever in neutropenia	Data classification	id_326_processing	data.17B.ObservationPeriods.csv	figshare	doi:10.6084/m9.figshare.4765216.v5	https://doi.org/10.6084/m9.figshare.4765216.v5
id_327	Data collection	Observation periods	Fever in neutropenia	Data classification	id_327_processing	data.17B.ObservationPeriods.csv	figshare	doi:10.6084/m9.figshare.4765216.v5	https://doi.org/10.6084/m9.figshare.4765216.v5
id_328	Data collection	Observation periods	Fever in neutropenia	Data classification	id_328_processing	data.17B.ObservationPeriods.csv	figshare	doi:10.6084/m9.figshare.4765216.v5	https://doi.org/10.6084/m9.figshare.4765216.v5
id_329	Data collection	Observation periods	Fever in neutropenia	Data classification	id_329_processing	data.17B.ObservationPeriods.csv	figshare	doi:10.6084/m9.figshare.4765216.v5	https://doi.org/10.6084/m9.figshare.4765216.v5
id_33	Data collection	Observation periods	Fever in neutropenia	Data classification	id_33_processing	data.17B.ObservationPeriods.csv	figshare	doi:10.6084/m9.figshare.4765216.v5	https://doi.org/10.6084/m9.figshare.4765216.v5
id_330	Data collection	Observation periods	Fever in neutropenia	Data classification	id_330_processing	data.17B.ObservationPeriods.csv	figshare	doi:10.6084/m9.figshare.4765216.v5	https://doi.org/10.6084/m9.figshare.4765216.v5
id_331	Data collection	Observation periods	Fever in neutropenia	Data classification	id_331_processing	data.17B.ObservationPeriods.csv	figshare	doi:10.6084/m9.figshare.4765216.v5	https://doi.org/10.6084/m9.figshare.4765216.v5
id_332	Data collection	Observation periods	Fever in neutropenia	Data classification	id_332_processing	data.17B.ObservationPeriods.csv	figshare	doi:10.6084/m9.figshare.4765216.v5	https://doi.org/10.6084/m9.figshare.4765216.v5
id_333	Data collection	Observation periods	Fever in neutropenia	Data classification	id_333_processing	data.17B.ObservationPeriods.csv	figshare	doi:10.6084/m9.figshare.4765216.v5	https://doi.org/10.6084/m9.figshare.4765216.v5
id_334	Data collection	Observation periods	Fever in neutropenia	Data classification	id_334_processing	data.17B.ObservationPeriods.csv	figshare	doi:10.6084/m9.figshare.4765216.v5	https://doi.org/10.6084/m9.figshare.4765216.v5
id_335	Data collection	Observation periods	Fever in neutropenia	Data classification	id_335_processing	data.17B.ObservationPeriods.csv	figshare	doi:10.6084/m9.figshare.4765216.v5	https://doi.org/10.6084/m9.figshare.4765216.v5
id_336	Data collection	Observation periods	Fever in neutropenia	Data classification	id_336_processing	data.17B.ObservationPeriods.csv	figshare	doi:10.6084/m9.figshare.4765216.v5	https://doi.org/10.6084/m9.figshare.4765216.v5
id_337	Data collection	Observation periods	Fever in neutropenia	Data classification	id_337_processing	data.17B.ObservationPeriods.csv	figshare	doi:10.6084/m9.figshare.4765216.v5	https://doi.org/10.6084/m9.figshare.4765216.v5
id_338	Data collection	Observation periods	Fever in neutropenia	Data classification	id_338_processing	data.17B.ObservationPeriods.csv	figshare	doi:10.6084/m9.figshare.4765216.v5	https://doi.org/10.6084/m9.figshare.4765216.v5
id_339	Data collection	Observation periods	Fever in neutropenia	Data classification	id_339_processing	data.17B.ObservationPeriods.csv	figshare	doi:10.6084/m9.figshare.4765216.v5	https://doi.org/10.6084/m9.figshare.4765216.v5
id_34	Data collection	Observation periods	Fever in neutropenia	Data classification	id_34_processing	data.17B.ObservationPeriods.csv	figshare	doi:10.6084/m9.figshare.4765216.v5	https://doi.org/10.6084/m9.figshare.4765216.v5
id_340	Data collection	Observation periods	Fever in neutropenia	Data classification	id_340_processing	data.17B.ObservationPeriods.csv	figshare	doi:10.6084/m9.figshare.4765216.v5	https://doi.org/10.6084/m9.figshare.4765216.v5
id_341	Data collection	Observation periods	Fever in neutropenia	Data classification	id_341_processing	data.17B.ObservationPeriods.csv	figshare	doi:10.6084/m9.figshare.4765216.v5	https://doi.org/10.6084/m9.figshare.4765216.v5
id_342	Data collection	Observation periods	Fever in neutropenia	Data classification	id_342_processing	data.17B.ObservationPeriods.csv	figshare	doi:10.6084/m9.figshare.4765216.v5	https://doi.org/10.6084/m9.figshare.4765216.v5
id_343	Data collection	Observation periods	Fever in neutropenia	Data classification	id_343_processing	data.17B.ObservationPeriods.csv	figshare	doi:10.6084/m9.figshare.4765216.v5	https://doi.org/10.6084/m9.figshare.4765216.v5
id_344	Data collection	Observation periods	Fever in neutropenia	Data classification	id_344_processing	data.17B.ObservationPeriods.csv	figshare	doi:10.6084/m9.figshare.4765216.v5	https://doi.org/10.6084/m9.figshare.4765216.v5
id_345	Data collection	Observation periods	Fever in neutropenia	Data classification	id_345_processing	data.17B.ObservationPeriods.csv	figshare	doi:10.6084/m9.figshare.4765216.v5	https://doi.org/10.6084/m9.figshare.4765216.v5
id_346	Data collection	Observation periods	Fever in neutropenia	Data classification	id_346_processing	data.17B.ObservationPeriods.csv	figshare	doi:10.6084/m9.figshare.4765216.v5	https://doi.org/10.6084/m9.figshare.4765216.v5
id_347	Data collection	Observation periods	Fever in neutropenia	Data classification	id_347_processing	data.17B.ObservationPeriods.csv	figshare	doi:10.6084/m9.figshare.4765216.v5	https://doi.org/10.6084/m9.figshare.4765216.v5
id_348	Data collection	Observation periods	Fever in neutropenia	Data classification	id_348_processing	data.17B.ObservationPeriods.csv	figshare	doi:10.6084/m9.figshare.4765216.v5	https://doi.org/10.6084/m9.figshare.4765216.v5
id_349	Data collection	Observation periods	Fever in neutropenia	Data classification	id_349_processing	data.17B.ObservationPeriods.csv	figshare	doi:10.6084/m9.figshare.4765216.v5	https://doi.org/10.6084/m9.figshare.4765216.v5
id_35	Data collection	Observation periods	Fever in neutropenia	Data classification	id_35_processing	data.17B.ObservationPeriods.csv	figshare	doi:10.6084/m9.figshare.4765216.v5	https://doi.org/10.6084/m9.figshare.4765216.v5
id_350	Data collection	Observation periods	Fever in neutropenia	Data classification	id_350_processing	data.17B.ObservationPeriods.csv	figshare	doi:10.6084/m9.figshare.4765216.v5	https://doi.org/10.6084/m9.figshare.4765216.v5
id_351	Data collection	Observation periods	Fever in neutropenia	Data classification	id_351_processing	data.17B.ObservationPeriods.csv	figshare	doi:10.6084/m9.figshare.4765216.v5	https://doi.org/10.6084/m9.figshare.4765216.v5
id_352	Data collection	Observation periods	Fever in neutropenia	Data classification	id_352_processing	data.17B.ObservationPeriods.csv	figshare	doi:10.6084/m9.figshare.4765216.v5	https://doi.org/10.6084/m9.figshare.4765216.v5
id_353	Data collection	Observation periods	Fever in neutropenia	Data classification	id_353_processing	data.17B.ObservationPeriods.csv	figshare	doi:10.6084/m9.figshare.4765216.v5	https://doi.org/10.6084/m9.figshare.4765216.v5
id_354	Data collection	Observation periods	Fever in neutropenia	Data classification	id_354_processing	data.17B.ObservationPeriods.csv	figshare	doi:10.6084/m9.figshare.4765216.v5	https://doi.org/10.6084/m9.figshare.4765216.v5
id_355	Data collection	Observation periods	Fever in neutropenia	Data classification	id_355_processing	data.17B.ObservationPeriods.csv	figshare	doi:10.6084/m9.figshare.4765216.v5	https://doi.org/10.6084/m9.figshare.4765216.v5
id_356	Data collection	Observation periods	Fever in neutropenia	Data classification	id_356_processing	data.17B.ObservationPeriods.csv	figshare	doi:10.6084/m9.figshare.4765216.v5	https://doi.org/10.6084/m9.figshare.4765216.v5
id_357	Data collection	Observation periods	Fever in neutropenia	Data classification	id_357_processing	data.17B.ObservationPeriods.csv	figshare	doi:10.6084/m9.figshare.4765216.v5	https://doi.org/10.6084/m9.figshare.4765216.v5
id_358	Data collection	Observation periods	Fever in neutropenia	Data classification	id_358_processing	data.17B.ObservationPeriods.csv	figshare	doi:10.6084/m9.figshare.4765216.v5	https://doi.org/10.6084/m9.figshare.4765216.v5
id_359	Data collection	Observation periods	Fever in neutropenia	Data classification	id_359_processing	data.17B.ObservationPeriods.csv	figshare	doi:10.6084/m9.figshare.4765216.v5	https://doi.org/10.6084/m9.figshare.4765216.v5
id_36	Data collection	Observation periods	Fever in neutropenia	Data classification	id_36_processing	data.17B.ObservationPeriods.csv	figshare	doi:10.6084/m9.figshare.4765216.v5	https://doi.org/10.6084/m9.figshare.4765216.v5
id_360	Data collection	Observation periods	Fever in neutropenia	Data classification	id_360_processing	data.17B.ObservationPeriods.csv	figshare	doi:10.6084/m9.figshare.4765216.v5	https://doi.org/10.6084/m9.figshare.4765216.v5
id_361	Data collection	Observation periods	Fever in neutropenia	Data classification	id_361_processing	data.17B.ObservationPeriods.csv	figshare	doi:10.6084/m9.figshare.4765216.v5	https://doi.org/10.6084/m9.figshare.4765216.v5
id_362	Data collection	Observation periods	Fever in neutropenia	Data classification	id_362_processing	data.17B.ObservationPeriods.csv	figshare	doi:10.6084/m9.figshare.4765216.v5	https://doi.org/10.6084/m9.figshare.4765216.v5
id_363	Data collection	Observation periods	Fever in neutropenia	Data classification	id_363_processing	data.17B.ObservationPeriods.csv	figshare	doi:10.6084/m9.figshare.4765216.v5	https://doi.org/10.6084/m9.figshare.4765216.v5
id_364	Data collection	Observation periods	Fever in neutropenia	Data classification	id_364_processing	data.17B.ObservationPeriods.csv	figshare	doi:10.6084/m9.figshare.4765216.v5	https://doi.org/10.6084/m9.figshare.4765216.v5
id_365	Data collection	Observation periods	Fever in neutropenia	Data classification	id_365_processing	data.17B.ObservationPeriods.csv	figshare	doi:10.6084/m9.figshare.4765216.v5	https://doi.org/10.6084/m9.figshare.4765216.v5
id_366	Data collection	Observation periods	Fever in neutropenia	Data classification	id_366_processing	data.17B.ObservationPeriods.csv	figshare	doi:10.6084/m9.figshare.4765216.v5	https://doi.org/10.6084/m9.figshare.4765216.v5
id_367	Data collection	Observation periods	Fever in neutropenia	Data classification	id_367_processing	data.17B.ObservationPeriods.csv	figshare	doi:10.6084/m9.figshare.4765216.v5	https://doi.org/10.6084/m9.figshare.4765216.v5
id_368	Data collection	Observation periods	Fever in neutropenia	Data classification	id_368_processing	data.17B.ObservationPeriods.csv	figshare	doi:10.6084/m9.figshare.4765216.v5	https://doi.org/10.6084/m9.figshare.4765216.v5
id_369	Data collection	Observation periods	Fever in neutropenia	Data classification	id_369_processing	data.17B.ObservationPeriods.csv	figshare	doi:10.6084/m9.figshare.4765216.v5	https://doi.org/10.6084/m9.figshare.4765216.v5
id_37	Data collection	Observation periods	Fever in neutropenia	Data classification	id_37_processing	data.17B.ObservationPeriods.csv	figshare	doi:10.6084/m9.figshare.4765216.v5	https://doi.org/10.6084/m9.figshare.4765216.v5
id_370	Data collection	Observation periods	Fever in neutropenia	Data classification	id_370_processing	data.17B.ObservationPeriods.csv	figshare	doi:10.6084/m9.figshare.4765216.v5	https://doi.org/10.6084/m9.figshare.4765216.v5
id_371	Data collection	Observation periods	Fever in neutropenia	Data classification	id_371_processing	data.17B.ObservationPeriods.csv	figshare	doi:10.6084/m9.figshare.4765216.v5	https://doi.org/10.6084/m9.figshare.4765216.v5
id_372	Data collection	Observation periods	Fever in neutropenia	Data classification	id_372_processing	data.17B.ObservationPeriods.csv	figshare	doi:10.6084/m9.figshare.4765216.v5	https://doi.org/10.6084/m9.figshare.4765216.v5
id_373	Data collection	Observation periods	Fever in neutropenia	Data classification	id_373_processing	data.17B.ObservationPeriods.csv	figshare	doi:10.6084/m9.figshare.4765216.v5	https://doi.org/10.6084/m9.figshare.4765216.v5
id_374	Data collection	Observation periods	Fever in neutropenia	Data classification	id_374_processing	data.17B.ObservationPeriods.csv	figshare	doi:10.6084/m9.figshare.4765216.v5	https://doi.org/10.6084/m9.figshare.4765216.v5
id_375	Data collection	Observation periods	Fever in neutropenia	Data classification	id_375_processing	data.17B.ObservationPeriods.csv	figshare	doi:10.6084/m9.figshare.4765216.v5	https://doi.org/10.6084/m9.figshare.4765216.v5
id_376	Data collection	Observation periods	Fever in neutropenia	Data classification	id_376_processing	data.17B.ObservationPeriods.csv	figshare	doi:10.6084/m9.figshare.4765216.v5	https://doi.org/10.6084/m9.figshare.4765216.v5
id_377	Data collection	Observation periods	Fever in neutropenia	Data classification	id_377_processing	data.17B.ObservationPeriods.csv	figshare	doi:10.6084/m9.figshare.4765216.v5	https://doi.org/10.6084/m9.figshare.4765216.v5
id_378	Data collection	Observation periods	Fever in neutropenia	Data classification	id_378_processing	data.17B.ObservationPeriods.csv	figshare	doi:10.6084/m9.figshare.4765216.v5	https://doi.org/10.6084/m9.figshare.4765216.v5
id_379	Data collection	Observation periods	Fever in neutropenia	Data classification	id_379_processing	data.17B.ObservationPeriods.csv	figshare	doi:10.6084/m9.figshare.4765216.v5	https://doi.org/10.6084/m9.figshare.4765216.v5
id_38	Data collection	Observation periods	Fever in neutropenia	Data classification	id_38_processing	data.17B.ObservationPeriods.csv	figshare	doi:10.6084/m9.figshare.4765216.v5	https://doi.org/10.6084/m9.figshare.4765216.v5
id_380	Data collection	Observation periods	Fever in neutropenia	Data classification	id_380_processing	data.17B.ObservationPeriods.csv	figshare	doi:10.6084/m9.figshare.4765216.v5	https://doi.org/10.6084/m9.figshare.4765216.v5
id_381	Data collection	Observation periods	Fever in neutropenia	Data classification	id_381_processing	data.17B.ObservationPeriods.csv	figshare	doi:10.6084/m9.figshare.4765216.v5	https://doi.org/10.6084/m9.figshare.4765216.v5
id_382	Data collection	Observation periods	Fever in neutropenia	Data classification	id_382_processing	data.17B.ObservationPeriods.csv	figshare	doi:10.6084/m9.figshare.4765216.v5	https://doi.org/10.6084/m9.figshare.4765216.v5
id_383	Data collection	Observation periods	Fever in neutropenia	Data classification	id_383_processing	data.17B.ObservationPeriods.csv	figshare	doi:10.6084/m9.figshare.4765216.v5	https://doi.org/10.6084/m9.figshare.4765216.v5
id_384	Data collection	Observation periods	Fever in neutropenia	Data classification	id_384_processing	data.17B.ObservationPeriods.csv	figshare	doi:10.6084/m9.figshare.4765216.v5	https://doi.org/10.6084/m9.figshare.4765216.v5
id_385	Data collection	Observation periods	Fever in neutropenia	Data classification	id_385_processing	data.17B.ObservationPeriods.csv	figshare	doi:10.6084/m9.figshare.4765216.v5	https://doi.org/10.6084/m9.figshare.4765216.v5
id_386	Data collection	Observation periods	Fever in neutropenia	Data classification	id_386_processing	data.17B.ObservationPeriods.csv	figshare	doi:10.6084/m9.figshare.4765216.v5	https://doi.org/10.6084/m9.figshare.4765216.v5
id_387	Data collection	Observation periods	Fever in neutropenia	Data classification	id_387_processing	data.17B.ObservationPeriods.csv	figshare	doi:10.6084/m9.figshare.4765216.v5	https://doi.org/10.6084/m9.figshare.4765216.v5
id_388	Data collection	Observation periods	Fever in neutropenia	Data classification	id_388_processing	data.17B.ObservationPeriods.csv	figshare	doi:10.6084/m9.figshare.4765216.v5	https://doi.org/10.6084/m9.figshare.4765216.v5
id_389	Data collection	Observation periods	Fever in neutropenia	Data classification	id_389_processing	data.17B.ObservationPeriods.csv	figshare	doi:10.6084/m9.figshare.4765216.v5	https://doi.org/10.6084/m9.figshare.4765216.v5
id_39	Data collection	Observation periods	Fever in neutropenia	Data classification	id_39_processing	data.17B.ObservationPeriods.csv	figshare	doi:10.6084/m9.figshare.4765216.v5	https://doi.org/10.6084/m9.figshare.4765216.v5
id_390	Data collection	Observation periods	Fever in neutropenia	Data classification	id_390_processing	data.17B.ObservationPeriods.csv	figshare	doi:10.6084/m9.figshare.4765216.v5	https://doi.org/10.6084/m9.figshare.4765216.v5
id_391	Data collection	Observation periods	Fever in neutropenia	Data classification	id_391_processing	data.17B.ObservationPeriods.csv	figshare	doi:10.6084/m9.figshare.4765216.v5	https://doi.org/10.6084/m9.figshare.4765216.v5
id_392	Data collection	Observation periods	Fever in neutropenia	Data classification	id_392_processing	data.17B.ObservationPeriods.csv	figshare	doi:10.6084/m9.figshare.4765216.v5	https://doi.org/10.6084/m9.figshare.4765216.v5
id_393	Data collection	Observation periods	Fever in neutropenia	Data classification	id_393_processing	data.17B.ObservationPeriods.csv	figshare	doi:10.6084/m9.figshare.4765216.v5	https://doi.org/10.6084/m9.figshare.4765216.v5
id_394	Data collection	Observation periods	Fever in neutropenia	Data classification	id_394_processing	data.17B.ObservationPeriods.csv	figshare	doi:10.6084/m9.figshare.4765216.v5	https://doi.org/10.6084/m9.figshare.4765216.v5
id_395	Data collection	Observation periods	Fever in neutropenia	Data classification	id_395_processing	data.17B.ObservationPeriods.csv	figshare	doi:10.6084/m9.figshare.4765216.v5	https://doi.org/10.6084/m9.figshare.4765216.v5
id_396	Data collection	Observation periods	Fever in neutropenia	Data classification	id_396_processing	data.17B.ObservationPeriods.csv	figshare	doi:10.6084/m9.figshare.4765216.v5	https://doi.org/10.6084/m9.figshare.4765216.v5
id_397	Data collection	Observation periods	Fever in neutropenia	Data classification	id_397_processing	data.17B.ObservationPeriods.csv	figshare	doi:10.6084/m9.figshare.4765216.v5	https://doi.org/10.6084/m9.figshare.4765216.v5
id_398	Data collection	Observation periods	Fever in neutropenia	Data classification	id_398_processing	data.17B.ObservationPeriods.csv	figshare	doi:10.6084/m9.figshare.4765216.v5	https://doi.org/10.6084/m9.figshare.4765216.v5
id_399	Data collection	Observation periods	Fever in neutropenia	Data classification	id_399_processing	data.17B.ObservationPeriods.csv	figshare	doi:10.6084/m9.figshare.4765216.v5	https://doi.org/10.6084/m9.figshare.4765216.v5
id_4	Data collection	Observation periods	Fever in neutropenia	Data classification	id_4_processing	data.17B.ObservationPeriods.csv	figshare	doi:10.6084/m9.figshare.4765216.v5	https://doi.org/10.6084/m9.figshare.4765216.v5
id_40	Data collection	Observation periods	Fever in neutropenia	Data classification	id_40_processing	data.17B.ObservationPeriods.csv	figshare	doi:10.6084/m9.figshare.4765216.v5	https://doi.org/10.6084/m9.figshare.4765216.v5
id_400	Data collection	Observation periods	Fever in neutropenia	Data classification	id_400_processing	data.17B.ObservationPeriods.csv	figshare	doi:10.6084/m9.figshare.4765216.v5	https://doi.org/10.6084/m9.figshare.4765216.v5
id_401	Data collection	Observation periods	Fever in neutropenia	Data classification	id_401_processing	data.17B.ObservationPeriods.csv	figshare	doi:10.6084/m9.figshare.4765216.v5	https://doi.org/10.6084/m9.figshare.4765216.v5
id_402	Data collection	Observation periods	Fever in neutropenia	Data classification	id_402_processing	data.17B.ObservationPeriods.csv	figshare	doi:10.6084/m9.figshare.4765216.v5	https://doi.org/10.6084/m9.figshare.4765216.v5
id_403	Data collection	Observation periods	Fever in neutropenia	Data classification	id_403_processing	data.17B.ObservationPeriods.csv	figshare	doi:10.6084/m9.figshare.4765216.v5	https://doi.org/10.6084/m9.figshare.4765216.v5
id_404	Data collection	Observation periods	Fever in neutropenia	Data classification	id_404_processing	data.17B.ObservationPeriods.csv	figshare	doi:10.6084/m9.figshare.4765216.v5	https://doi.org/10.6084/m9.figshare.4765216.v5
id_405	Data collection	Observation periods	Fever in neutropenia	Data classification	id_405_processing	data.17B.ObservationPeriods.csv	figshare	doi:10.6084/m9.figshare.4765216.v5	https://doi.org/10.6084/m9.figshare.4765216.v5
id_406	Data collection	Observation periods	Fever in neutropenia	Data classification	id_406_processing	data.17B.ObservationPeriods.csv	figshare	doi:10.6084/m9.figshare.4765216.v5	https://doi.org/10.6084/m9.figshare.4765216.v5
id_407	Data collection	Observation periods	Fever in neutropenia	Data classification	id_407_processing	data.17B.ObservationPeriods.csv	figshare	doi:10.6084/m9.figshare.4765216.v5	https://doi.org/10.6084/m9.figshare.4765216.v5
id_408	Data collection	Observation periods	Fever in neutropenia	Data classification	id_408_processing	data.17B.ObservationPeriods.csv	figshare	doi:10.6084/m9.figshare.4765216.v5	https://doi.org/10.6084/m9.figshare.4765216.v5
id_409	Data collection	Observation periods	Fever in neutropenia	Data classification	id_409_processing	data.17B.ObservationPeriods.csv	figshare	doi:10.6084/m9.figshare.4765216.v5	https://doi.org/10.6084/m9.figshare.4765216.v5
id_41	Data collection	Observation periods	Fever in neutropenia	Data classification	id_41_processing	data.17B.ObservationPeriods.csv	figshare	doi:10.6084/m9.figshare.4765216.v5	https://doi.org/10.6084/m9.figshare.4765216.v5
id_410	Data collection	Observation periods	Fever in neutropenia	Data classification	id_410_processing	data.17B.ObservationPeriods.csv	figshare	doi:10.6084/m9.figshare.4765216.v5	https://doi.org/10.6084/m9.figshare.4765216.v5
id_411	Data collection	Observation periods	Fever in neutropenia	Data classification	id_411_processing	data.17B.ObservationPeriods.csv	figshare	doi:10.6084/m9.figshare.4765216.v5	https://doi.org/10.6084/m9.figshare.4765216.v5
id_412	Data collection	Observation periods	Fever in neutropenia	Data classification	id_412_processing	data.17B.ObservationPeriods.csv	figshare	doi:10.6084/m9.figshare.4765216.v5	https://doi.org/10.6084/m9.figshare.4765216.v5
id_413	Data collection	Observation periods	Fever in neutropenia	Data classification	id_413_processing	data.17B.ObservationPeriods.csv	figshare	doi:10.6084/m9.figshare.4765216.v5	https://doi.org/10.6084/m9.figshare.4765216.v5
id_414	Data collection	Observation periods	Fever in neutropenia	Data classification	id_414_processing	data.17B.ObservationPeriods.csv	figshare	doi:10.6084/m9.figshare.4765216.v5	https://doi.org/10.6084/m9.figshare.4765216.v5
id_415	Data collection	Observation periods	Fever in neutropenia	Data classification	id_415_processing	data.17B.ObservationPeriods.csv	figshare	doi:10.6084/m9.figshare.4765216.v5	https://doi.org/10.6084/m9.figshare.4765216.v5
id_416	Data collection	Observation periods	Fever in neutropenia	Data classification	id_416_processing	data.17B.ObservationPeriods.csv	figshare	doi:10.6084/m9.figshare.4765216.v5	https://doi.org/10.6084/m9.figshare.4765216.v5
id_417	Data collection	Observation periods	Fever in neutropenia	Data classification	id_417_processing	data.17B.ObservationPeriods.csv	figshare	doi:10.6084/m9.figshare.4765216.v5	https://doi.org/10.6084/m9.figshare.4765216.v5
id_418	Data collection	Observation periods	Fever in neutropenia	Data classification	id_418_processing	data.17B.ObservationPeriods.csv	figshare	doi:10.6084/m9.figshare.4765216.v5	https://doi.org/10.6084/m9.figshare.4765216.v5
id_419	Data collection	Observation periods	Fever in neutropenia	Data classification	id_419_processing	data.17B.ObservationPeriods.csv	figshare	doi:10.6084/m9.figshare.4765216.v5	https://doi.org/10.6084/m9.figshare.4765216.v5
id_42	Data collection	Observation periods	Fever in neutropenia	Data classification	id_42_processing	data.17B.ObservationPeriods.csv	figshare	doi:10.6084/m9.figshare.4765216.v5	https://doi.org/10.6084/m9.figshare.4765216.v5
id_420	Data collection	Observation periods	Fever in neutropenia	Data classification	id_420_processing	data.17B.ObservationPeriods.csv	figshare	doi:10.6084/m9.figshare.4765216.v5	https://doi.org/10.6084/m9.figshare.4765216.v5
id_421	Data collection	Observation periods	Fever in neutropenia	Data classification	id_421_processing	data.17B.ObservationPeriods.csv	figshare	doi:10.6084/m9.figshare.4765216.v5	https://doi.org/10.6084/m9.figshare.4765216.v5
id_422	Data collection	Observation periods	Fever in neutropenia	Data classification	id_422_processing	data.17B.ObservationPeriods.csv	figshare	doi:10.6084/m9.figshare.4765216.v5	https://doi.org/10.6084/m9.figshare.4765216.v5
id_423	Data collection	Observation periods	Fever in neutropenia	Data classification	id_423_processing	data.17B.ObservationPeriods.csv	figshare	doi:10.6084/m9.figshare.4765216.v5	https://doi.org/10.6084/m9.figshare.4765216.v5
id_424	Data collection	Observation periods	Fever in neutropenia	Data classification	id_424_processing	data.17B.ObservationPeriods.csv	figshare	doi:10.6084/m9.figshare.4765216.v5	https://doi.org/10.6084/m9.figshare.4765216.v5
id_425	Data collection	Observation periods	Fever in neutropenia	Data classification	id_425_processing	data.17B.ObservationPeriods.csv	figshare	doi:10.6084/m9.figshare.4765216.v5	https://doi.org/10.6084/m9.figshare.4765216.v5
id_426	Data collection	Observation periods	Fever in neutropenia	Data classification	id_426_processing	data.17B.ObservationPeriods.csv	figshare	doi:10.6084/m9.figshare.4765216.v5	https://doi.org/10.6084/m9.figshare.4765216.v5
id_427	Data collection	Observation periods	Fever in neutropenia	Data classification	id_427_processing	data.17B.ObservationPeriods.csv	figshare	doi:10.6084/m9.figshare.4765216.v5	https://doi.org/10.6084/m9.figshare.4765216.v5
id_428	Data collection	Observation periods	Fever in neutropenia	Data classification	id_428_processing	data.17B.ObservationPeriods.csv	figshare	doi:10.6084/m9.figshare.4765216.v5	https://doi.org/10.6084/m9.figshare.4765216.v5
id_429	Data collection	Observation periods	Fever in neutropenia	Data classification	id_429_processing	data.17B.ObservationPeriods.csv	figshare	doi:10.6084/m9.figshare.4765216.v5	https://doi.org/10.6084/m9.figshare.4765216.v5
id_43	Data collection	Observation periods	Fever in neutropenia	Data classification	id_43_processing	data.17B.ObservationPeriods.csv	figshare	doi:10.6084/m9.figshare.4765216.v5	https://doi.org/10.6084/m9.figshare.4765216.v5
id_430	Data collection	Observation periods	Fever in neutropenia	Data classification	id_430_processing	data.17B.ObservationPeriods.csv	figshare	doi:10.6084/m9.figshare.4765216.v5	https://doi.org/10.6084/m9.figshare.4765216.v5
id_431	Data collection	Observation periods	Fever in neutropenia	Data classification	id_431_processing	data.17B.ObservationPeriods.csv	figshare	doi:10.6084/m9.figshare.4765216.v5	https://doi.org/10.6084/m9.figshare.4765216.v5
id_432	Data collection	Observation periods	Fever in neutropenia	Data classification	id_432_processing	data.17B.ObservationPeriods.csv	figshare	doi:10.6084/m9.figshare.4765216.v5	https://doi.org/10.6084/m9.figshare.4765216.v5
id_433	Data collection	Observation periods	Fever in neutropenia	Data classification	id_433_processing	data.17B.ObservationPeriods.csv	figshare	doi:10.6084/m9.figshare.4765216.v5	https://doi.org/10.6084/m9.figshare.4765216.v5
id_434	Data collection	Observation periods	Fever in neutropenia	Data classification	id_434_processing	data.17B.ObservationPeriods.csv	figshare	doi:10.6084/m9.figshare.4765216.v5	https://doi.org/10.6084/m9.figshare.4765216.v5
id_435	Data collection	Observation periods	Fever in neutropenia	Data classification	id_435_processing	data.17B.ObservationPeriods.csv	figshare	doi:10.6084/m9.figshare.4765216.v5	https://doi.org/10.6084/m9.figshare.4765216.v5
id_436	Data collection	Observation periods	Fever in neutropenia	Data classification	id_436_processing	data.17B.ObservationPeriods.csv	figshare	doi:10.6084/m9.figshare.4765216.v5	https://doi.org/10.6084/m9.figshare.4765216.v5
id_437	Data collection	Observation periods	Fever in neutropenia	Data classification	id_437_processing	data.17B.ObservationPeriods.csv	figshare	doi:10.6084/m9.figshare.4765216.v5	https://doi.org/10.6084/m9.figshare.4765216.v5
id_438	Data collection	Observation periods	Fever in neutropenia	Data classification	id_438_processing	data.17B.ObservationPeriods.csv	figshare	doi:10.6084/m9.figshare.4765216.v5	https://doi.org/10.6084/m9.figshare.4765216.v5
id_439	Data collection	Observation periods	Fever in neutropenia	Data classification	id_439_processing	data.17B.ObservationPeriods.csv	figshare	doi:10.6084/m9.figshare.4765216.v5	https://doi.org/10.6084/m9.figshare.4765216.v5
id_44	Data collection	Observation periods	Fever in neutropenia	Data classification	id_44_processing	data.17B.ObservationPeriods.csv	figshare	doi:10.6084/m9.figshare.4765216.v5	https://doi.org/10.6084/m9.figshare.4765216.v5
id_440	Data collection	Observation periods	Fever in neutropenia	Data classification	id_440_processing	data.17B.ObservationPeriods.csv	figshare	doi:10.6084/m9.figshare.4765216.v5	https://doi.org/10.6084/m9.figshare.4765216.v5
id_441	Data collection	Observation periods	Fever in neutropenia	Data classification	id_441_processing	data.17B.ObservationPeriods.csv	figshare	doi:10.6084/m9.figshare.4765216.v5	https://doi.org/10.6084/m9.figshare.4765216.v5
id_442	Data collection	Observation periods	Fever in neutropenia	Data classification	id_442_processing	data.17B.ObservationPeriods.csv	figshare	doi:10.6084/m9.figshare.4765216.v5	https://doi.org/10.6084/m9.figshare.4765216.v5
id_443	Data collection	Observation periods	Fever in neutropenia	Data classification	id_443_processing	data.17B.ObservationPeriods.csv	figshare	doi:10.6084/m9.figshare.4765216.v5	https://doi.org/10.6084/m9.figshare.4765216.v5
id_444	Data collection	Observation periods	Fever in neutropenia	Data classification	id_444_processing	data.17B.ObservationPeriods.csv	figshare	doi:10.6084/m9.figshare.4765216.v5	https://doi.org/10.6084/m9.figshare.4765216.v5
id_445	Data collection	Observation periods	Fever in neutropenia	Data classification	id_445_processing	data.17B.ObservationPeriods.csv	figshare	doi:10.6084/m9.figshare.4765216.v5	https://doi.org/10.6084/m9.figshare.4765216.v5
id_446	Data collection	Observation periods	Fever in neutropenia	Data classification	id_446_processing	data.17B.ObservationPeriods.csv	figshare	doi:10.6084/m9.figshare.4765216.v5	https://doi.org/10.6084/m9.figshare.4765216.v5
id_447	Data collection	Observation periods	Fever in neutropenia	Data classification	id_447_processing	data.17B.ObservationPeriods.csv	figshare	doi:10.6084/m9.figshare.4765216.v5	https://doi.org/10.6084/m9.figshare.4765216.v5
id_448	Data collection	Observation periods	Fever in neutropenia	Data classification	id_448_processing	data.17B.ObservationPeriods.csv	figshare	doi:10.6084/m9.figshare.4765216.v5	https://doi.org/10.6084/m9.figshare.4765216.v5
id_449	Data collection	Observation periods	Fever in neutropenia	Data classification	id_449_processing	data.17B.ObservationPeriods.csv	figshare	doi:10.6084/m9.figshare.4765216.v5	https://doi.org/10.6084/m9.figshare.4765216.v5
id_45	Data collection	Observation periods	Fever in neutropenia	Data classification	id_45_processing	data.17B.ObservationPeriods.csv	figshare	doi:10.6084/m9.figshare.4765216.v5	https://doi.org/10.6084/m9.figshare.4765216.v5
id_450	Data collection	Observation periods	Fever in neutropenia	Data classification	id_450_processing	data.17B.ObservationPeriods.csv	figshare	doi:10.6084/m9.figshare.4765216.v5	https://doi.org/10.6084/m9.figshare.4765216.v5
id_451	Data collection	Observation periods	Fever in neutropenia	Data classification	id_451_processing	data.17B.ObservationPeriods.csv	figshare	doi:10.6084/m9.figshare.4765216.v5	https://doi.org/10.6084/m9.figshare.4765216.v5
id_452	Data collection	Observation periods	Fever in neutropenia	Data classification	id_452_processing	data.17B.ObservationPeriods.csv	figshare	doi:10.6084/m9.figshare.4765216.v5	https://doi.org/10.6084/m9.figshare.4765216.v5
id_453	Data collection	Observation periods	Fever in neutropenia	Data classification	id_453_processing	data.17B.ObservationPeriods.csv	figshare	doi:10.6084/m9.figshare.4765216.v5	https://doi.org/10.6084/m9.figshare.4765216.v5
id_454	Data collection	Observation periods	Fever in neutropenia	Data classification	id_454_processing	data.17B.ObservationPeriods.csv	figshare	doi:10.6084/m9.figshare.4765216.v5	https://doi.org/10.6084/m9.figshare.4765216.v5
id_455	Data collection	Observation periods	Fever in neutropenia	Data classification	id_455_processing	data.17B.ObservationPeriods.csv	figshare	doi:10.6084/m9.figshare.4765216.v5	https://doi.org/10.6084/m9.figshare.4765216.v5
id_456	Data collection	Observation periods	Fever in neutropenia	Data classification	id_456_processing	data.17B.ObservationPeriods.csv	figshare	doi:10.6084/m9.figshare.4765216.v5	https://doi.org/10.6084/m9.figshare.4765216.v5
id_457	Data collection	Observation periods	Fever in neutropenia	Data classification	id_457_processing	data.17B.ObservationPeriods.csv	figshare	doi:10.6084/m9.figshare.4765216.v5	https://doi.org/10.6084/m9.figshare.4765216.v5
id_458	Data collection	Observation periods	Fever in neutropenia	Data classification	id_458_processing	data.17B.ObservationPeriods.csv	figshare	doi:10.6084/m9.figshare.4765216.v5	https://doi.org/10.6084/m9.figshare.4765216.v5
id_459	Data collection	Observation periods	Fever in neutropenia	Data classification	id_459_processing	data.17B.ObservationPeriods.csv	figshare	doi:10.6084/m9.figshare.4765216.v5	https://doi.org/10.6084/m9.figshare.4765216.v5
id_46	Data collection	Observation periods	Fever in neutropenia	Data classification	id_46_processing	data.17B.ObservationPeriods.csv	figshare	doi:10.6084/m9.figshare.4765216.v5	https://doi.org/10.6084/m9.figshare.4765216.v5
id_460	Data collection	Observation periods	Fever in neutropenia	Data classification	id_460_processing	data.17B.ObservationPeriods.csv	figshare	doi:10.6084/m9.figshare.4765216.v5	https://doi.org/10.6084/m9.figshare.4765216.v5
id_461	Data collection	Observation periods	Fever in neutropenia	Data classification	id_461_processing	data.17B.ObservationPeriods.csv	figshare	doi:10.6084/m9.figshare.4765216.v5	https://doi.org/10.6084/m9.figshare.4765216.v5
id_462	Data collection	Observation periods	Fever in neutropenia	Data classification	id_462_processing	data.17B.ObservationPeriods.csv	figshare	doi:10.6084/m9.figshare.4765216.v5	https://doi.org/10.6084/m9.figshare.4765216.v5
id_463	Data collection	Observation periods	Fever in neutropenia	Data classification	id_463_processing	data.17B.ObservationPeriods.csv	figshare	doi:10.6084/m9.figshare.4765216.v5	https://doi.org/10.6084/m9.figshare.4765216.v5
id_464	Data collection	Observation periods	Fever in neutropenia	Data classification	id_464_processing	data.17B.ObservationPeriods.csv	figshare	doi:10.6084/m9.figshare.4765216.v5	https://doi.org/10.6084/m9.figshare.4765216.v5
id_465	Data collection	Observation periods	Fever in neutropenia	Data classification	id_465_processing	data.17B.ObservationPeriods.csv	figshare	doi:10.6084/m9.figshare.4765216.v5	https://doi.org/10.6084/m9.figshare.4765216.v5
id_466	Data collection	Observation periods	Fever in neutropenia	Data classification	id_466_processing	data.17B.ObservationPeriods.csv	figshare	doi:10.6084/m9.figshare.4765216.v5	https://doi.org/10.6084/m9.figshare.4765216.v5
id_467	Data collection	Observation periods	Fever in neutropenia	Data classification	id_467_processing	data.17B.ObservationPeriods.csv	figshare	doi:10.6084/m9.figshare.4765216.v5	https://doi.org/10.6084/m9.figshare.4765216.v5
id_468	Data collection	Observation periods	Fever in neutropenia	Data classification	id_468_processing	data.17B.ObservationPeriods.csv	figshare	doi:10.6084/m9.figshare.4765216.v5	https://doi.org/10.6084/m9.figshare.4765216.v5
id_469	Data collection	Observation periods	Fever in neutropenia	Data classification	id_469_processing	data.17B.ObservationPeriods.csv	figshare	doi:10.6084/m9.figshare.4765216.v5	https://doi.org/10.6084/m9.figshare.4765216.v5
id_47	Data collection	Observation periods	Fever in neutropenia	Data classification	id_47_processing	data.17B.ObservationPeriods.csv	figshare	doi:10.6084/m9.figshare.4765216.v5	https://doi.org/10.6084/m9.figshare.4765216.v5
id_470	Data collection	Observation periods	Fever in neutropenia	Data classification	id_470_processing	data.17B.ObservationPeriods.csv	figshare	doi:10.6084/m9.figshare.4765216.v5	https://doi.org/10.6084/m9.figshare.4765216.v5
id_471	Data collection	Observation periods	Fever in neutropenia	Data classification	id_471_processing	data.17B.ObservationPeriods.csv	figshare	doi:10.6084/m9.figshare.4765216.v5	https://doi.org/10.6084/m9.figshare.4765216.v5
id_472	Data collection	Observation periods	Fever in neutropenia	Data classification	id_472_processing	data.17B.ObservationPeriods.csv	figshare	doi:10.6084/m9.figshare.4765216.v5	https://doi.org/10.6084/m9.figshare.4765216.v5
id_473	Data collection	Observation periods	Fever in neutropenia	Data classification	id_473_processing	data.17B.ObservationPeriods.csv	figshare	doi:10.6084/m9.figshare.4765216.v5	https://doi.org/10.6084/m9.figshare.4765216.v5
id_474	Data collection	Observation periods	Fever in neutropenia	Data classification	id_474_processing	data.17B.ObservationPeriods.csv	figshare	doi:10.6084/m9.figshare.4765216.v5	https://doi.org/10.6084/m9.figshare.4765216.v5
id_475	Data collection	Observation periods	Fever in neutropenia	Data classification	id_475_processing	data.17B.ObservationPeriods.csv	figshare	doi:10.6084/m9.figshare.4765216.v5	https://doi.org/10.6084/m9.figshare.4765216.v5
id_476	Data collection	Observation periods	Fever in neutropenia	Data classification	id_476_processing	data.17B.ObservationPeriods.csv	figshare	doi:10.6084/m9.figshare.4765216.v5	https://doi.org/10.6084/m9.figshare.4765216.v5
id_477	Data collection	Observation periods	Fever in neutropenia	Data classification	id_477_processing	data.17B.ObservationPeriods.csv	figshare	doi:10.6084/m9.figshare.4765216.v5	https://doi.org/10.6084/m9.figshare.4765216.v5
id_478	Data collection	Observation periods	Fever in neutropenia	Data classification	id_478_processing	data.17B.ObservationPeriods.csv	figshare	doi:10.6084/m9.figshare.4765216.v5	https://doi.org/10.6084/m9.figshare.4765216.v5
id_479	Data collection	Observation periods	Fever in neutropenia	Data classification	id_479_processing	data.17B.ObservationPeriods.csv	figshare	doi:10.6084/m9.figshare.4765216.v5	https://doi.org/10.6084/m9.figshare.4765216.v5
id_48	Data collection	Observation periods	Fever in neutropenia	Data classification	id_48_processing	data.17B.ObservationPeriods.csv	figshare	doi:10.6084/m9.figshare.4765216.v5	https://doi.org/10.6084/m9.figshare.4765216.v5
id_480	Data collection	Observation periods	Fever in neutropenia	Data classification	id_480_processing	data.17B.ObservationPeriods.csv	figshare	doi:10.6084/m9.figshare.4765216.v5	https://doi.org/10.6084/m9.figshare.4765216.v5
id_481	Data collection	Observation periods	Fever in neutropenia	Data classification	id_481_processing	data.17B.ObservationPeriods.csv	figshare	doi:10.6084/m9.figshare.4765216.v5	https://doi.org/10.6084/m9.figshare.4765216.v5
id_482	Data collection	Observation periods	Fever in neutropenia	Data classification	id_482_processing	data.17B.ObservationPeriods.csv	figshare	doi:10.6084/m9.figshare.4765216.v5	https://doi.org/10.6084/m9.figshare.4765216.v5
id_483	Data collection	Observation periods	Fever in neutropenia	Data classification	id_483_processing	data.17B.ObservationPeriods.csv	figshare	doi:10.6084/m9.figshare.4765216.v5	https://doi.org/10.6084/m9.figshare.4765216.v5
id_484	Data collection	Observation periods	Fever in neutropenia	Data classification	id_484_processing	data.17B.ObservationPeriods.csv	figshare	doi:10.6084/m9.figshare.4765216.v5	https://doi.org/10.6084/m9.figshare.4765216.v5
id_485	Data collection	Observation periods	Fever in neutropenia	Data classification	id_485_processing	data.17B.ObservationPeriods.csv	figshare	doi:10.6084/m9.figshare.4765216.v5	https://doi.org/10.6084/m9.figshare.4765216.v5
id_486	Data collection	Observation periods	Fever in neutropenia	Data classification	id_486_processing	data.17B.ObservationPeriods.csv	figshare	doi:10.6084/m9.figshare.4765216.v5	https://doi.org/10.6084/m9.figshare.4765216.v5
id_487	Data collection	Observation periods	Fever in neutropenia	Data classification	id_487_processing	data.17B.ObservationPeriods.csv	figshare	doi:10.6084/m9.figshare.4765216.v5	https://doi.org/10.6084/m9.figshare.4765216.v5
id_488	Data collection	Observation periods	Fever in neutropenia	Data classification	id_488_processing	data.17B.ObservationPeriods.csv	figshare	doi:10.6084/m9.figshare.4765216.v5	https://doi.org/10.6084/m9.figshare.4765216.v5
id_489	Data collection	Observation periods	Fever in neutropenia	Data classification	id_489_processing	data.17B.ObservationPeriods.csv	figshare	doi:10.6084/m9.figshare.4765216.v5	https://doi.org/10.6084/m9.figshare.4765216.v5
id_49	Data collection	Observation periods	Fever in neutropenia	Data classification	id_49_processing	data.17B.ObservationPeriods.csv	figshare	doi:10.6084/m9.figshare.4765216.v5	https://doi.org/10.6084/m9.figshare.4765216.v5
id_490	Data collection	Observation periods	Fever in neutropenia	Data classification	id_490_processing	data.17B.ObservationPeriods.csv	figshare	doi:10.6084/m9.figshare.4765216.v5	https://doi.org/10.6084/m9.figshare.4765216.v5
id_491	Data collection	Observation periods	Fever in neutropenia	Data classification	id_491_processing	data.17B.ObservationPeriods.csv	figshare	doi:10.6084/m9.figshare.4765216.v5	https://doi.org/10.6084/m9.figshare.4765216.v5
id_492	Data collection	Observation periods	Fever in neutropenia	Data classification	id_492_processing	data.17B.ObservationPeriods.csv	figshare	doi:10.6084/m9.figshare.4765216.v5	https://doi.org/10.6084/m9.figshare.4765216.v5
id_493	Data collection	Observation periods	Fever in neutropenia	Data classification	id_493_processing	data.17B.ObservationPeriods.csv	figshare	doi:10.6084/m9.figshare.4765216.v5	https://doi.org/10.6084/m9.figshare.4765216.v5
id_494	Data collection	Observation periods	Fever in neutropenia	Data classification	id_494_processing	data.17B.ObservationPeriods.csv	figshare	doi:10.6084/m9.figshare.4765216.v5	https://doi.org/10.6084/m9.figshare.4765216.v5
id_495	Data collection	Observation periods	Fever in neutropenia	Data classification	id_495_processing	data.17B.ObservationPeriods.csv	figshare	doi:10.6084/m9.figshare.4765216.v5	https://doi.org/10.6084/m9.figshare.4765216.v5
id_496	Data collection	Observation periods	Fever in neutropenia	Data classification	id_496_processing	data.17B.ObservationPeriods.csv	figshare	doi:10.6084/m9.figshare.4765216.v5	https://doi.org/10.6084/m9.figshare.4765216.v5
id_497	Data collection	Observation periods	Fever in neutropenia	Data classification	id_497_processing	data.17B.ObservationPeriods.csv	figshare	doi:10.6084/m9.figshare.4765216.v5	https://doi.org/10.6084/m9.figshare.4765216.v5
id_498	Data collection	Observation periods	Fever in neutropenia	Data classification	id_498_processing	data.17B.ObservationPeriods.csv	figshare	doi:10.6084/m9.figshare.4765216.v5	https://doi.org/10.6084/m9.figshare.4765216.v5
id_499	Data collection	Observation periods	Fever in neutropenia	Data classification	id_499_processing	data.17B.ObservationPeriods.csv	figshare	doi:10.6084/m9.figshare.4765216.v5	https://doi.org/10.6084/m9.figshare.4765216.v5
id_5	Data collection	Observation periods	Fever in neutropenia	Data classification	id_5_processing	data.17B.ObservationPeriods.csv	figshare	doi:10.6084/m9.figshare.4765216.v5	https://doi.org/10.6084/m9.figshare.4765216.v5
id_50	Data collection	Observation periods	Fever in neutropenia	Data classification	id_50_processing	data.17B.ObservationPeriods.csv	figshare	doi:10.6084/m9.figshare.4765216.v5	https://doi.org/10.6084/m9.figshare.4765216.v5
id_500	Data collection	Observation periods	Fever in neutropenia	Data classification	id_500_processing	data.17B.ObservationPeriods.csv	figshare	doi:10.6084/m9.figshare.4765216.v5	https://doi.org/10.6084/m9.figshare.4765216.v5
id_501	Data collection	Observation periods	Fever in neutropenia	Data classification	id_501_processing	data.17B.ObservationPeriods.csv	figshare	doi:10.6084/m9.figshare.4765216.v5	https://doi.org/10.6084/m9.figshare.4765216.v5
id_502	Data collection	Observation periods	Fever in neutropenia	Data classification	id_502_processing	data.17B.ObservationPeriods.csv	figshare	doi:10.6084/m9.figshare.4765216.v5	https://doi.org/10.6084/m9.figshare.4765216.v5
id_503	Data collection	Observation periods	Fever in neutropenia	Data classification	id_503_processing	data.17B.ObservationPeriods.csv	figshare	doi:10.6084/m9.figshare.4765216.v5	https://doi.org/10.6084/m9.figshare.4765216.v5
id_504	Data collection	Observation periods	Fever in neutropenia	Data classification	id_504_processing	data.17B.ObservationPeriods.csv	figshare	doi:10.6084/m9.figshare.4765216.v5	https://doi.org/10.6084/m9.figshare.4765216.v5
id_505	Data collection	Observation periods	Fever in neutropenia	Data classification	id_505_processing	data.17B.ObservationPeriods.csv	figshare	doi:10.6084/m9.figshare.4765216.v5	https://doi.org/10.6084/m9.figshare.4765216.v5
id_506	Data collection	Observation periods	Fever in neutropenia	Data classification	id_506_processing	data.17B.ObservationPeriods.csv	figshare	doi:10.6084/m9.figshare.4765216.v5	https://doi.org/10.6084/m9.figshare.4765216.v5
id_507	Data collection	Observation periods	Fever in neutropenia	Data classification	id_507_processing	data.17B.ObservationPeriods.csv	figshare	doi:10.6084/m9.figshare.4765216.v5	https://doi.org/10.6084/m9.figshare.4765216.v5
id_508	Data collection	Observation periods	Fever in neutropenia	Data classification	id_508_processing	data.17B.ObservationPeriods.csv	figshare	doi:10.6084/m9.figshare.4765216.v5	https://doi.org/10.6084/m9.figshare.4765216.v5
id_509	Data collection	Observation periods	Fever in neutropenia	Data classification	id_509_processing	data.17B.ObservationPeriods.csv	figshare	doi:10.6084/m9.figshare.4765216.v5	https://doi.org/10.6084/m9.figshare.4765216.v5
id_51	Data collection	Observation periods	Fever in neutropenia	Data classification	id_51_processing	data.17B.ObservationPeriods.csv	figshare	doi:10.6084/m9.figshare.4765216.v5	https://doi.org/10.6084/m9.figshare.4765216.v5
id_510	Data collection	Observation periods	Fever in neutropenia	Data classification	id_510_processing	data.17B.ObservationPeriods.csv	figshare	doi:10.6084/m9.figshare.4765216.v5	https://doi.org/10.6084/m9.figshare.4765216.v5
id_511	Data collection	Observation periods	Fever in neutropenia	Data classification	id_511_processing	data.17B.ObservationPeriods.csv	figshare	doi:10.6084/m9.figshare.4765216.v5	https://doi.org/10.6084/m9.figshare.4765216.v5
id_512	Data collection	Observation periods	Fever in neutropenia	Data classification	id_512_processing	data.17B.ObservationPeriods.csv	figshare	doi:10.6084/m9.figshare.4765216.v5	https://doi.org/10.6084/m9.figshare.4765216.v5
id_513	Data collection	Observation periods	Fever in neutropenia	Data classification	id_513_processing	data.17B.ObservationPeriods.csv	figshare	doi:10.6084/m9.figshare.4765216.v5	https://doi.org/10.6084/m9.figshare.4765216.v5
id_514	Data collection	Observation periods	Fever in neutropenia	Data classification	id_514_processing	data.17B.ObservationPeriods.csv	figshare	doi:10.6084/m9.figshare.4765216.v5	https://doi.org/10.6084/m9.figshare.4765216.v5
id_515	Data collection	Observation periods	Fever in neutropenia	Data classification	id_515_processing	data.17B.ObservationPeriods.csv	figshare	doi:10.6084/m9.figshare.4765216.v5	https://doi.org/10.6084/m9.figshare.4765216.v5
id_516	Data collection	Observation periods	Fever in neutropenia	Data classification	id_516_processing	data.17B.ObservationPeriods.csv	figshare	doi:10.6084/m9.figshare.4765216.v5	https://doi.org/10.6084/m9.figshare.4765216.v5
id_517	Data collection	Observation periods	Fever in neutropenia	Data classification	id_517_processing	data.17B.ObservationPeriods.csv	figshare	doi:10.6084/m9.figshare.4765216.v5	https://doi.org/10.6084/m9.figshare.4765216.v5
id_518	Data collection	Observation periods	Fever in neutropenia	Data classification	id_518_processing	data.17B.ObservationPeriods.csv	figshare	doi:10.6084/m9.figshare.4765216.v5	https://doi.org/10.6084/m9.figshare.4765216.v5
id_519	Data collection	Observation periods	Fever in neutropenia	Data classification	id_519_processing	data.17B.ObservationPeriods.csv	figshare	doi:10.6084/m9.figshare.4765216.v5	https://doi.org/10.6084/m9.figshare.4765216.v5
id_52	Data collection	Observation periods	Fever in neutropenia	Data classification	id_52_processing	data.17B.ObservationPeriods.csv	figshare	doi:10.6084/m9.figshare.4765216.v5	https://doi.org/10.6084/m9.figshare.4765216.v5
id_520	Data collection	Observation periods	Fever in neutropenia	Data classification	id_520_processing	data.17B.ObservationPeriods.csv	figshare	doi:10.6084/m9.figshare.4765216.v5	https://doi.org/10.6084/m9.figshare.4765216.v5
id_521	Data collection	Observation periods	Fever in neutropenia	Data classification	id_521_processing	data.17B.ObservationPeriods.csv	figshare	doi:10.6084/m9.figshare.4765216.v5	https://doi.org/10.6084/m9.figshare.4765216.v5
id_522	Data collection	Observation periods	Fever in neutropenia	Data classification	id_522_processing	data.17B.ObservationPeriods.csv	figshare	doi:10.6084/m9.figshare.4765216.v5	https://doi.org/10.6084/m9.figshare.4765216.v5
id_523	Data collection	Observation periods	Fever in neutropenia	Data classification	id_523_processing	data.17B.ObservationPeriods.csv	figshare	doi:10.6084/m9.figshare.4765216.v5	https://doi.org/10.6084/m9.figshare.4765216.v5
id_524	Data collection	Observation periods	Fever in neutropenia	Data classification	id_524_processing	data.17B.ObservationPeriods.csv	figshare	doi:10.6084/m9.figshare.4765216.v5	https://doi.org/10.6084/m9.figshare.4765216.v5
id_525	Data collection	Observation periods	Fever in neutropenia	Data classification	id_525_processing	data.17B.ObservationPeriods.csv	figshare	doi:10.6084/m9.figshare.4765216.v5	https://doi.org/10.6084/m9.figshare.4765216.v5
id_526	Data collection	Observation periods	Fever in neutropenia	Data classification	id_526_processing	data.17B.ObservationPeriods.csv	figshare	doi:10.6084/m9.figshare.4765216.v5	https://doi.org/10.6084/m9.figshare.4765216.v5
id_527	Data collection	Observation periods	Fever in neutropenia	Data classification	id_527_processing	data.17B.ObservationPeriods.csv	figshare	doi:10.6084/m9.figshare.4765216.v5	https://doi.org/10.6084/m9.figshare.4765216.v5
id_528	Data collection	Observation periods	Fever in neutropenia	Data classification	id_528_processing	data.17B.ObservationPeriods.csv	figshare	doi:10.6084/m9.figshare.4765216.v5	https://doi.org/10.6084/m9.figshare.4765216.v5
id_529	Data collection	Observation periods	Fever in neutropenia	Data classification	id_529_processing	data.17B.ObservationPeriods.csv	figshare	doi:10.6084/m9.figshare.4765216.v5	https://doi.org/10.6084/m9.figshare.4765216.v5
id_53	Data collection	Observation periods	Fever in neutropenia	Data classification	id_53_processing	data.17B.ObservationPeriods.csv	figshare	doi:10.6084/m9.figshare.4765216.v5	https://doi.org/10.6084/m9.figshare.4765216.v5
id_530	Data collection	Observation periods	Fever in neutropenia	Data classification	id_530_processing	data.17B.ObservationPeriods.csv	figshare	doi:10.6084/m9.figshare.4765216.v5	https://doi.org/10.6084/m9.figshare.4765216.v5
id_531	Data collection	Observation periods	Fever in neutropenia	Data classification	id_531_processing	data.17B.ObservationPeriods.csv	figshare	doi:10.6084/m9.figshare.4765216.v5	https://doi.org/10.6084/m9.figshare.4765216.v5
id_532	Data collection	Observation periods	Fever in neutropenia	Data classification	id_532_processing	data.17B.ObservationPeriods.csv	figshare	doi:10.6084/m9.figshare.4765216.v5	https://doi.org/10.6084/m9.figshare.4765216.v5
id_533	Data collection	Observation periods	Fever in neutropenia	Data classification	id_533_processing	data.17B.ObservationPeriods.csv	figshare	doi:10.6084/m9.figshare.4765216.v5	https://doi.org/10.6084/m9.figshare.4765216.v5
id_534	Data collection	Observation periods	Fever in neutropenia	Data classification	id_534_processing	data.17B.ObservationPeriods.csv	figshare	doi:10.6084/m9.figshare.4765216.v5	https://doi.org/10.6084/m9.figshare.4765216.v5
id_535	Data collection	Observation periods	Fever in neutropenia	Data classification	id_535_processing	data.17B.ObservationPeriods.csv	figshare	doi:10.6084/m9.figshare.4765216.v5	https://doi.org/10.6084/m9.figshare.4765216.v5
id_536	Data collection	Observation periods	Fever in neutropenia	Data classification	id_536_processing	data.17B.ObservationPeriods.csv	figshare	doi:10.6084/m9.figshare.4765216.v5	https://doi.org/10.6084/m9.figshare.4765216.v5
id_537	Data collection	Observation periods	Fever in neutropenia	Data classification	id_537_processing	data.17B.ObservationPeriods.csv	figshare	doi:10.6084/m9.figshare.4765216.v5	https://doi.org/10.6084/m9.figshare.4765216.v5
id_538	Data collection	Observation periods	Fever in neutropenia	Data classification	id_538_processing	data.17B.ObservationPeriods.csv	figshare	doi:10.6084/m9.figshare.4765216.v5	https://doi.org/10.6084/m9.figshare.4765216.v5
id_539	Data collection	Observation periods	Fever in neutropenia	Data classification	id_539_processing	data.17B.ObservationPeriods.csv	figshare	doi:10.6084/m9.figshare.4765216.v5	https://doi.org/10.6084/m9.figshare.4765216.v5
id_54	Data collection	Observation periods	Fever in neutropenia	Data classification	id_54_processing	data.17B.ObservationPeriods.csv	figshare	doi:10.6084/m9.figshare.4765216.v5	https://doi.org/10.6084/m9.figshare.4765216.v5
id_540	Data collection	Observation periods	Fever in neutropenia	Data classification	id_540_processing	data.17B.ObservationPeriods.csv	figshare	doi:10.6084/m9.figshare.4765216.v5	https://doi.org/10.6084/m9.figshare.4765216.v5
id_541	Data collection	Observation periods	Fever in neutropenia	Data classification	id_541_processing	data.17B.ObservationPeriods.csv	figshare	doi:10.6084/m9.figshare.4765216.v5	https://doi.org/10.6084/m9.figshare.4765216.v5
id_542	Data collection	Observation periods	Fever in neutropenia	Data classification	id_542_processing	data.17B.ObservationPeriods.csv	figshare	doi:10.6084/m9.figshare.4765216.v5	https://doi.org/10.6084/m9.figshare.4765216.v5
id_543	Data collection	Observation periods	Fever in neutropenia	Data classification	id_543_processing	data.17B.ObservationPeriods.csv	figshare	doi:10.6084/m9.figshare.4765216.v5	https://doi.org/10.6084/m9.figshare.4765216.v5
id_544	Data collection	Observation periods	Fever in neutropenia	Data classification	id_544_processing	data.17B.ObservationPeriods.csv	figshare	doi:10.6084/m9.figshare.4765216.v5	https://doi.org/10.6084/m9.figshare.4765216.v5
id_545	Data collection	Observation periods	Fever in neutropenia	Data classification	id_545_processing	data.17B.ObservationPeriods.csv	figshare	doi:10.6084/m9.figshare.4765216.v5	https://doi.org/10.6084/m9.figshare.4765216.v5
id_546	Data collection	Observation periods	Fever in neutropenia	Data classification	id_546_processing	data.17B.ObservationPeriods.csv	figshare	doi:10.6084/m9.figshare.4765216.v5	https://doi.org/10.6084/m9.figshare.4765216.v5
id_547	Data collection	Observation periods	Fever in neutropenia	Data classification	id_547_processing	data.17B.ObservationPeriods.csv	figshare	doi:10.6084/m9.figshare.4765216.v5	https://doi.org/10.6084/m9.figshare.4765216.v5
id_548	Data collection	Observation periods	Fever in neutropenia	Data classification	id_548_processing	data.17B.ObservationPeriods.csv	figshare	doi:10.6084/m9.figshare.4765216.v5	https://doi.org/10.6084/m9.figshare.4765216.v5
id_549	Data collection	Observation periods	Fever in neutropenia	Data classification	id_549_processing	data.17B.ObservationPeriods.csv	figshare	doi:10.6084/m9.figshare.4765216.v5	https://doi.org/10.6084/m9.figshare.4765216.v5
id_55	Data collection	Observation periods	Fever in neutropenia	Data classification	id_55_processing	data.17B.ObservationPeriods.csv	figshare	doi:10.6084/m9.figshare.4765216.v5	https://doi.org/10.6084/m9.figshare.4765216.v5
id_550	Data collection	Observation periods	Fever in neutropenia	Data classification	id_550_processing	data.17B.ObservationPeriods.csv	figshare	doi:10.6084/m9.figshare.4765216.v5	https://doi.org/10.6084/m9.figshare.4765216.v5
id_551	Data collection	Observation periods	Fever in neutropenia	Data classification	id_551_processing	data.17B.ObservationPeriods.csv	figshare	doi:10.6084/m9.figshare.4765216.v5	https://doi.org/10.6084/m9.figshare.4765216.v5
id_552	Data collection	Observation periods	Fever in neutropenia	Data classification	id_552_processing	data.17B.ObservationPeriods.csv	figshare	doi:10.6084/m9.figshare.4765216.v5	https://doi.org/10.6084/m9.figshare.4765216.v5
id_553	Data collection	Observation periods	Fever in neutropenia	Data classification	id_553_processing	data.17B.ObservationPeriods.csv	figshare	doi:10.6084/m9.figshare.4765216.v5	https://doi.org/10.6084/m9.figshare.4765216.v5
id_554	Data collection	Observation periods	Fever in neutropenia	Data classification	id_554_processing	data.17B.ObservationPeriods.csv	figshare	doi:10.6084/m9.figshare.4765216.v5	https://doi.org/10.6084/m9.figshare.4765216.v5
id_555	Data collection	Observation periods	Fever in neutropenia	Data classification	id_555_processing	data.17B.ObservationPeriods.csv	figshare	doi:10.6084/m9.figshare.4765216.v5	https://doi.org/10.6084/m9.figshare.4765216.v5
id_556	Data collection	Observation periods	Fever in neutropenia	Data classification	id_556_processing	data.17B.ObservationPeriods.csv	figshare	doi:10.6084/m9.figshare.4765216.v5	https://doi.org/10.6084/m9.figshare.4765216.v5
id_557	Data collection	Observation periods	Fever in neutropenia	Data classification	id_557_processing	data.17B.ObservationPeriods.csv	figshare	doi:10.6084/m9.figshare.4765216.v5	https://doi.org/10.6084/m9.figshare.4765216.v5
id_558	Data collection	Observation periods	Fever in neutropenia	Data classification	id_558_processing	data.17B.ObservationPeriods.csv	figshare	doi:10.6084/m9.figshare.4765216.v5	https://doi.org/10.6084/m9.figshare.4765216.v5
id_559	Data collection	Observation periods	Fever in neutropenia	Data classification	id_559_processing	data.17B.ObservationPeriods.csv	figshare	doi:10.6084/m9.figshare.4765216.v5	https://doi.org/10.6084/m9.figshare.4765216.v5
id_56	Data collection	Observation periods	Fever in neutropenia	Data classification	id_56_processing	data.17B.ObservationPeriods.csv	figshare	doi:10.6084/m9.figshare.4765216.v5	https://doi.org/10.6084/m9.figshare.4765216.v5
id_560	Data collection	Observation periods	Fever in neutropenia	Data classification	id_560_processing	data.17B.ObservationPeriods.csv	figshare	doi:10.6084/m9.figshare.4765216.v5	https://doi.org/10.6084/m9.figshare.4765216.v5
id_561	Data collection	Observation periods	Fever in neutropenia	Data classification	id_561_processing	data.17B.ObservationPeriods.csv	figshare	doi:10.6084/m9.figshare.4765216.v5	https://doi.org/10.6084/m9.figshare.4765216.v5
id_562	Data collection	Observation periods	Fever in neutropenia	Data classification	id_562_processing	data.17B.ObservationPeriods.csv	figshare	doi:10.6084/m9.figshare.4765216.v5	https://doi.org/10.6084/m9.figshare.4765216.v5
id_563	Data collection	Observation periods	Fever in neutropenia	Data classification	id_563_processing	data.17B.ObservationPeriods.csv	figshare	doi:10.6084/m9.figshare.4765216.v5	https://doi.org/10.6084/m9.figshare.4765216.v5
id_564	Data collection	Observation periods	Fever in neutropenia	Data classification	id_564_processing	data.17B.ObservationPeriods.csv	figshare	doi:10.6084/m9.figshare.4765216.v5	https://doi.org/10.6084/m9.figshare.4765216.v5
id_565	Data collection	Observation periods	Fever in neutropenia	Data classification	id_565_processing	data.17B.ObservationPeriods.csv	figshare	doi:10.6084/m9.figshare.4765216.v5	https://doi.org/10.6084/m9.figshare.4765216.v5
id_566	Data collection	Observation periods	Fever in neutropenia	Data classification	id_566_processing	data.17B.ObservationPeriods.csv	figshare	doi:10.6084/m9.figshare.4765216.v5	https://doi.org/10.6084/m9.figshare.4765216.v5
id_567	Data collection	Observation periods	Fever in neutropenia	Data classification	id_567_processing	data.17B.ObservationPeriods.csv	figshare	doi:10.6084/m9.figshare.4765216.v5	https://doi.org/10.6084/m9.figshare.4765216.v5
id_568	Data collection	Observation periods	Fever in neutropenia	Data classification	id_568_processing	data.17B.ObservationPeriods.csv	figshare	doi:10.6084/m9.figshare.4765216.v5	https://doi.org/10.6084/m9.figshare.4765216.v5
id_569	Data collection	Observation periods	Fever in neutropenia	Data classification	id_569_processing	data.17B.ObservationPeriods.csv	figshare	doi:10.6084/m9.figshare.4765216.v5	https://doi.org/10.6084/m9.figshare.4765216.v5
id_57	Data collection	Observation periods	Fever in neutropenia	Data classification	id_57_processing	data.17B.ObservationPeriods.csv	figshare	doi:10.6084/m9.figshare.4765216.v5	https://doi.org/10.6084/m9.figshare.4765216.v5
id_570	Data collection	Observation periods	Fever in neutropenia	Data classification	id_570_processing	data.17B.ObservationPeriods.csv	figshare	doi:10.6084/m9.figshare.4765216.v5	https://doi.org/10.6084/m9.figshare.4765216.v5
id_571	Data collection	Observation periods	Fever in neutropenia	Data classification	id_571_processing	data.17B.ObservationPeriods.csv	figshare	doi:10.6084/m9.figshare.4765216.v5	https://doi.org/10.6084/m9.figshare.4765216.v5
id_572	Data collection	Observation periods	Fever in neutropenia	Data classification	id_572_processing	data.17B.ObservationPeriods.csv	figshare	doi:10.6084/m9.figshare.4765216.v5	https://doi.org/10.6084/m9.figshare.4765216.v5
id_573	Data collection	Observation periods	Fever in neutropenia	Data classification	id_573_processing	data.17B.ObservationPeriods.csv	figshare	doi:10.6084/m9.figshare.4765216.v5	https://doi.org/10.6084/m9.figshare.4765216.v5
id_574	Data collection	Observation periods	Fever in neutropenia	Data classification	id_574_processing	data.17B.ObservationPeriods.csv	figshare	doi:10.6084/m9.figshare.4765216.v5	https://doi.org/10.6084/m9.figshare.4765216.v5
id_575	Data collection	Observation periods	Fever in neutropenia	Data classification	id_575_processing	data.17B.ObservationPeriods.csv	figshare	doi:10.6084/m9.figshare.4765216.v5	https://doi.org/10.6084/m9.figshare.4765216.v5
id_576	Data collection	Observation periods	Fever in neutropenia	Data classification	id_576_processing	data.17B.ObservationPeriods.csv	figshare	doi:10.6084/m9.figshare.4765216.v5	https://doi.org/10.6084/m9.figshare.4765216.v5
id_577	Data collection	Observation periods	Fever in neutropenia	Data classification	id_577_processing	data.17B.ObservationPeriods.csv	figshare	doi:10.6084/m9.figshare.4765216.v5	https://doi.org/10.6084/m9.figshare.4765216.v5
id_578	Data collection	Observation periods	Fever in neutropenia	Data classification	id_578_processing	data.17B.ObservationPeriods.csv	figshare	doi:10.6084/m9.figshare.4765216.v5	https://doi.org/10.6084/m9.figshare.4765216.v5
id_579	Data collection	Observation periods	Fever in neutropenia	Data classification	id_579_processing	data.17B.ObservationPeriods.csv	figshare	doi:10.6084/m9.figshare.4765216.v5	https://doi.org/10.6084/m9.figshare.4765216.v5
id_58	Data collection	Observation periods	Fever in neutropenia	Data classification	id_58_processing	data.17B.ObservationPeriods.csv	figshare	doi:10.6084/m9.figshare.4765216.v5	https://doi.org/10.6084/m9.figshare.4765216.v5
id_580	Data collection	Observation periods	Fever in neutropenia	Data classification	id_580_processing	data.17B.ObservationPeriods.csv	figshare	doi:10.6084/m9.figshare.4765216.v5	https://doi.org/10.6084/m9.figshare.4765216.v5
id_581	Data collection	Observation periods	Fever in neutropenia	Data classification	id_581_processing	data.17B.ObservationPeriods.csv	figshare	doi:10.6084/m9.figshare.4765216.v5	https://doi.org/10.6084/m9.figshare.4765216.v5
id_582	Data collection	Observation periods	Fever in neutropenia	Data classification	id_582_processing	data.17B.ObservationPeriods.csv	figshare	doi:10.6084/m9.figshare.4765216.v5	https://doi.org/10.6084/m9.figshare.4765216.v5
id_583	Data collection	Observation periods	Fever in neutropenia	Data classification	id_583_processing	data.17B.ObservationPeriods.csv	figshare	doi:10.6084/m9.figshare.4765216.v5	https://doi.org/10.6084/m9.figshare.4765216.v5
id_59	Data collection	Observation periods	Fever in neutropenia	Data classification	id_59_processing	data.17B.ObservationPeriods.csv	figshare	doi:10.6084/m9.figshare.4765216.v5	https://doi.org/10.6084/m9.figshare.4765216.v5
id_6	Data collection	Observation periods	Fever in neutropenia	Data classification	id_6_processing	data.17B.ObservationPeriods.csv	figshare	doi:10.6084/m9.figshare.4765216.v5	https://doi.org/10.6084/m9.figshare.4765216.v5
id_60	Data collection	Observation periods	Fever in neutropenia	Data classification	id_60_processing	data.17B.ObservationPeriods.csv	figshare	doi:10.6084/m9.figshare.4765216.v5	https://doi.org/10.6084/m9.figshare.4765216.v5
id_61	Data collection	Observation periods	Fever in neutropenia	Data classification	id_61_processing	data.17B.ObservationPeriods.csv	figshare	doi:10.6084/m9.figshare.4765216.v5	https://doi.org/10.6084/m9.figshare.4765216.v5
id_62	Data collection	Observation periods	Fever in neutropenia	Data classification	id_62_processing	data.17B.ObservationPeriods.csv	figshare	doi:10.6084/m9.figshare.4765216.v5	https://doi.org/10.6084/m9.figshare.4765216.v5
id_63	Data collection	Observation periods	Fever in neutropenia	Data classification	id_63_processing	data.17B.ObservationPeriods.csv	figshare	doi:10.6084/m9.figshare.4765216.v5	https://doi.org/10.6084/m9.figshare.4765216.v5
id_64	Data collection	Observation periods	Fever in neutropenia	Data classification	id_64_processing	data.17B.ObservationPeriods.csv	figshare	doi:10.6084/m9.figshare.4765216.v5	https://doi.org/10.6084/m9.figshare.4765216.v5
id_65	Data collection	Observation periods	Fever in neutropenia	Data classification	id_65_processing	data.17B.ObservationPeriods.csv	figshare	doi:10.6084/m9.figshare.4765216.v5	https://doi.org/10.6084/m9.figshare.4765216.v5
id_66	Data collection	Observation periods	Fever in neutropenia	Data classification	id_66_processing	data.17B.ObservationPeriods.csv	figshare	doi:10.6084/m9.figshare.4765216.v5	https://doi.org/10.6084/m9.figshare.4765216.v5
id_67	Data collection	Observation periods	Fever in neutropenia	Data classification	id_67_processing	data.17B.ObservationPeriods.csv	figshare	doi:10.6084/m9.figshare.4765216.v5	https://doi.org/10.6084/m9.figshare.4765216.v5
id_68	Data collection	Observation periods	Fever in neutropenia	Data classification	id_68_processing	data.17B.ObservationPeriods.csv	figshare	doi:10.6084/m9.figshare.4765216.v5	https://doi.org/10.6084/m9.figshare.4765216.v5
id_69	Data collection	Observation periods	Fever in neutropenia	Data classification	id_69_processing	data.17B.ObservationPeriods.csv	figshare	doi:10.6084/m9.figshare.4765216.v5	https://doi.org/10.6084/m9.figshare.4765216.v5
id_7	Data collection	Observation periods	Fever in neutropenia	Data classification	id_7_processing	data.17B.ObservationPeriods.csv	figshare	doi:10.6084/m9.figshare.4765216.v5	https://doi.org/10.6084/m9.figshare.4765216.v5
id_70	Data collection	Observation periods	Fever in neutropenia	Data classification	id_70_processing	data.17B.ObservationPeriods.csv	figshare	doi:10.6084/m9.figshare.4765216.v5	https://doi.org/10.6084/m9.figshare.4765216.v5
id_71	Data collection	Observation periods	Fever in neutropenia	Data classification	id_71_processing	data.17B.ObservationPeriods.csv	figshare	doi:10.6084/m9.figshare.4765216.v5	https://doi.org/10.6084/m9.figshare.4765216.v5
id_72	Data collection	Observation periods	Fever in neutropenia	Data classification	id_72_processing	data.17B.ObservationPeriods.csv	figshare	doi:10.6084/m9.figshare.4765216.v5	https://doi.org/10.6084/m9.figshare.4765216.v5
id_73	Data collection	Observation periods	Fever in neutropenia	Data classification	id_73_processing	data.17B.ObservationPeriods.csv	figshare	doi:10.6084/m9.figshare.4765216.v5	https://doi.org/10.6084/m9.figshare.4765216.v5
id_74	Data collection	Observation periods	Fever in neutropenia	Data classification	id_74_processing	data.17B.ObservationPeriods.csv	figshare	doi:10.6084/m9.figshare.4765216.v5	https://doi.org/10.6084/m9.figshare.4765216.v5
id_75	Data collection	Observation periods	Fever in neutropenia	Data classification	id_75_processing	data.17B.ObservationPeriods.csv	figshare	doi:10.6084/m9.figshare.4765216.v5	https://doi.org/10.6084/m9.figshare.4765216.v5
id_76	Data collection	Observation periods	Fever in neutropenia	Data classification	id_76_processing	data.17B.ObservationPeriods.csv	figshare	doi:10.6084/m9.figshare.4765216.v5	https://doi.org/10.6084/m9.figshare.4765216.v5
id_77	Data collection	Observation periods	Fever in neutropenia	Data classification	id_77_processing	data.17B.ObservationPeriods.csv	figshare	doi:10.6084/m9.figshare.4765216.v5	https://doi.org/10.6084/m9.figshare.4765216.v5
id_78	Data collection	Observation periods	Fever in neutropenia	Data classification	id_78_processing	data.17B.ObservationPeriods.csv	figshare	doi:10.6084/m9.figshare.4765216.v5	https://doi.org/10.6084/m9.figshare.4765216.v5
id_79	Data collection	Observation periods	Fever in neutropenia	Data classification	id_79_processing	data.17B.ObservationPeriods.csv	figshare	doi:10.6084/m9.figshare.4765216.v5	https://doi.org/10.6084/m9.figshare.4765216.v5
id_8	Data collection	Observation periods	Fever in neutropenia	Data classification	id_8_processing	data.17B.ObservationPeriods.csv	figshare	doi:10.6084/m9.figshare.4765216.v5	https://doi.org/10.6084/m9.figshare.4765216.v5
id_80	Data collection	Observation periods	Fever in neutropenia	Data classification	id_80_processing	data.17B.ObservationPeriods.csv	figshare	doi:10.6084/m9.figshare.4765216.v5	https://doi.org/10.6084/m9.figshare.4765216.v5
id_81	Data collection	Observation periods	Fever in neutropenia	Data classification	id_81_processing	data.17B.ObservationPeriods.csv	figshare	doi:10.6084/m9.figshare.4765216.v5	https://doi.org/10.6084/m9.figshare.4765216.v5
id_82	Data collection	Observation periods	Fever in neutropenia	Data classification	id_82_processing	data.17B.ObservationPeriods.csv	figshare	doi:10.6084/m9.figshare.4765216.v5	https://doi.org/10.6084/m9.figshare.4765216.v5
id_83	Data collection	Observation periods	Fever in neutropenia	Data classification	id_83_processing	data.17B.ObservationPeriods.csv	figshare	doi:10.6084/m9.figshare.4765216.v5	https://doi.org/10.6084/m9.figshare.4765216.v5
id_84	Data collection	Observation periods	Fever in neutropenia	Data classification	id_84_processing	data.17B.ObservationPeriods.csv	figshare	doi:10.6084/m9.figshare.4765216.v5	https://doi.org/10.6084/m9.figshare.4765216.v5
id_85	Data collection	Observation periods	Fever in neutropenia	Data classification	id_85_processing	data.17B.ObservationPeriods.csv	figshare	doi:10.6084/m9.figshare.4765216.v5	https://doi.org/10.6084/m9.figshare.4765216.v5
id_86	Data collection	Observation periods	Fever in neutropenia	Data classification	id_86_processing	data.17B.ObservationPeriods.csv	figshare	doi:10.6084/m9.figshare.4765216.v5	https://doi.org/10.6084/m9.figshare.4765216.v5
id_87	Data collection	Observation periods	Fever in neutropenia	Data classification	id_87_processing	data.17B.ObservationPeriods.csv	figshare	doi:10.6084/m9.figshare.4765216.v5	https://doi.org/10.6084/m9.figshare.4765216.v5
id_88	Data collection	Observation periods	Fever in neutropenia	Data classification	id_88_processing	data.17B.ObservationPeriods.csv	figshare	doi:10.6084/m9.figshare.4765216.v5	https://doi.org/10.6084/m9.figshare.4765216.v5
id_89	Data collection	Observation periods	Fever in neutropenia	Data classification	id_89_processing	data.17B.ObservationPeriods.csv	figshare	doi:10.6084/m9.figshare.4765216.v5	https://doi.org/10.6084/m9.figshare.4765216.v5
id_9	Data collection	Observation periods	Fever in neutropenia	Data classification	id_9_processing	data.17B.ObservationPeriods.csv	figshare	doi:10.6084/m9.figshare.4765216.v5	https://doi.org/10.6084/m9.figshare.4765216.v5
id_90	Data collection	Observation periods	Fever in neutropenia	Data classification	id_90_processing	data.17B.ObservationPeriods.csv	figshare	doi:10.6084/m9.figshare.4765216.v5	https://doi.org/10.6084/m9.figshare.4765216.v5
id_91	Data collection	Observation periods	Fever in neutropenia	Data classification	id_91_processing	data.17B.ObservationPeriods.csv	figshare	doi:10.6084/m9.figshare.4765216.v5	https://doi.org/10.6084/m9.figshare.4765216.v5
id_92	Data collection	Observation periods	Fever in neutropenia	Data classification	id_92_processing	data.17B.ObservationPeriods.csv	figshare	doi:10.6084/m9.figshare.4765216.v5	https://doi.org/10.6084/m9.figshare.4765216.v5
id_93	Data collection	Observation periods	Fever in neutropenia	Data classification	id_93_processing	data.17B.ObservationPeriods.csv	figshare	doi:10.6084/m9.figshare.4765216.v5	https://doi.org/10.6084/m9.figshare.4765216.v5
id_94	Data collection	Observation periods	Fever in neutropenia	Data classification	id_94_processing	data.17B.ObservationPeriods.csv	figshare	doi:10.6084/m9.figshare.4765216.v5	https://doi.org/10.6084/m9.figshare.4765216.v5
id_95	Data collection	Observation periods	Fever in neutropenia	Data classification	id_95_processing	data.17B.ObservationPeriods.csv	figshare	doi:10.6084/m9.figshare.4765216.v5	https://doi.org/10.6084/m9.figshare.4765216.v5
id_96	Data collection	Observation periods	Fever in neutropenia	Data classification	id_96_processing	data.17B.ObservationPeriods.csv	figshare	doi:10.6084/m9.figshare.4765216.v5	https://doi.org/10.6084/m9.figshare.4765216.v5
id_97	Data collection	Observation periods	Fever in neutropenia	Data classification	id_97_processing	data.17B.ObservationPeriods.csv	figshare	doi:10.6084/m9.figshare.4765216.v5	https://doi.org/10.6084/m9.figshare.4765216.v5
id_98	Data collection	Observation periods	Fever in neutropenia	Data classification	id_98_processing	data.17B.ObservationPeriods.csv	figshare	doi:10.6084/m9.figshare.4765216.v5	https://doi.org/10.6084/m9.figshare.4765216.v5
id_99	Data collection	Observation periods	Fever in neutropenia	Data classification	id_99_processing	data.17B.ObservationPeriods.csv	figshare	doi:10.6084/m9.figshare.4765216.v5	https://doi.org/10.6084/m9.figshare.4765216.v5
